# Supplementary material for: Aminopeptidase MNP-1 triggers intestine protease production by activating daf-16 nuclear location to degrade pore-forming toxins in Caenorhabditis elegans
Source: PLoS Pathog. 2023 Jul 13;19(7):e1011507. doi: 10.1371/journal.ppat.1011507 (PMC10368266; doi:10.1371/journal.ppat.1011507)
Supplement: S1 Data — (XLSX) [file ppat.1011507.s008.xlsx]

## Sheet: Fig1A
Fig 1A. Dose dependent mortality assay
	Concentration of Cry5Ba（μg/ml）		Survival			Average	STDEV
	N2	0.23	84.792	87.3	86.289	86.127	1.26182
		0.7	78.003	79	77.19	78.0643	0.906557
		2.1	67.997	65.419	68.14	67.1853	1.53136
		6.3	60.074	60.83	59.454	60.1193	0.689119
		18.89	43.226	43.026	43.424	43.2253	0.199001
		56.67	24.442	25.641	24	24.6943	0.849102
	mnp-1(ok2434)	0.23	69.311	61.818	64.081	65.07	3.84316
		0.7	61.436	58.5	59.857	59.931	1.4694
		2.1	50.459	48.424	50.483	49.7887	1.1819
		6.3	35.454	27.143	34.706	32.4343	4.59767
		18.89	12.462	17.091	16.667	15.4067	2.55895
		56.67	8.307	10.667	5.882	8.28533	2.39257

## Sheet: Fig1B
Fig 1B. Dose-dependent growth assay
Concentration of Cry5Ba（μg/ml）		Size (% of Control)																																	Average	STDEV.P
N2	0.23	0.726403	0.87532	0.719987	0.79364	0.709581	0.803297	0.69911	0.556857	0.525894	0.748947	0.766377	0.832976	0.720161	0.80483	0.716549	0.658705	0.843643	0.683087	0.622004	0.799195	0.657891	0.723801	0.764579	0.734694	0.628832	0.77708	0.793563	0.783695	0.77042	0.714926	0.759258			0.732752	0.0789068
	0.7	0.532517	0.694868	0.596251	0.580787	0.643218	0.440274	0.620792	0.673732	0.44565	0.570967	0.496557	0.458529	0.384795	0.458346	0.495287	0.443147	0.48768	0.510086	0.594988	0.478938	0.501908	0.634859	0.605751	0.571831	0.509279	0.536964	0.539431	0.554515	0.574199	0.580296				0.540548	0.0753197
	2.1	0.576898	0.444423	0.530748	0.446432	0.436379	0.457605	0.518926	0.438309	0.52129	0.458673	0.535497	0.492408	0.491245	0.556766	0.465441	0.437997	0.500774	0.689189	0.481666	0.478807	0.592509	0.476252	0.480555	0.722155	0.492321	0.429186	0.520201	0.481587	0.483612	0.541369	0.447284	0.537593	0.519203	0.505555	0.0664778
	6.3	0.292378	0.226872	0.228765	0.157155	0.254107	0.332735	0.259156	0.141862	0.157795	0.280738	0.172281	0.31667	0.240719	0.276507	0.165211	0.235867	0.302073	0.115669	0.145884	0.153816	0.233254	0.306642	0.392087	0.347731	0.273116	0.130471								0.236137	0.0753798
	18.89	0.335859	0.230552	0.200264	0.194582	0.119144	0.256828	0.266097	0.109447	0.167766	0.156108	0.442542	0.120167	0.434505	0.225032	0.145663	0.316139	0.278063	0.238695	0.19926	0.156774	0.195799	0.142765	0.263329	0.311108	0.0974994									0.224159	0.092872
mnp-1(ok2434)	0.23	0.282395	0.357659	0.29262	0.238351	0.229987	0.264368	0.263122	0.194424	0.290487	0.214069	0.388043	0.224105	0.274627	0.363455	0.26276	0.337394	0.315827	0.282501	0.435377	0.45493	0.283702	0.349279	0.315582	0.316964	0.239337									0.298855	0.0659444
	0.7	0.174654	0.2322	0.148549	0.156635	0.223331	0.173504	0.308239	0.169346	0.151871	0.501677	0.287228	0.244991	0.348535	0.1939	0.243019	0.250454	0.236152	0.166116	0.25005	0.17627	0.166381	0.238514	0.124076	0.240401	0.193254	0.40641	0.275482	0.386215	0.239755	0.193218				0.236681	0.0849711
	2.1	0.139225	0.110333	0.229163	0.145501	0.14063	0.204542	0.137325	0.134331	0.449127	0.103447	0.183835	0.116357	0.330729	0.212233	0.143641	0.230497	0.117629	0.148494	0.213295	0.170148	0.0495908	0.224495	0.155825	0.233748	0.372261	0.149483	0.154651	0.151575	0.158813	0.155904				0.182228	0.0819887
	6.3	0.00567843	0.0998249	0.04763	0.0259274	0.176944	0.165816	0.0144677	0.0635486	0.0432445	0.0311081	0.036084	0.067444	0.0517869	0.0795018	0.104349	0.0656849	0.201936	0.0264213	0.0962846	0.0310578	0.0862332	0.041278	0.0511553	0.0409791	0.0230032	0.046626	0.0123481	0.0511901	0.0830389	0.0234541	0.0325093	0.134839	0.126796	0.0663088	0.0491085
	18.89	0.0658835	0.0223272	0.041802	0.0878073	0.0336833	0.0194537	0.165366	0.0388477	0.0440122	0.166484	0.0291376	0.0363666	0.0398901	0.0166296	0.102588	0.0132388	0.0164445	0.0492709	0.00560279	0.0524144	0.0300614	0.0409339	0.0784737	0.020416	0.104365	0.034462	0.120515	0.0298075	0.023662	0.0821988	0.0335801	0.0201386	0.0119811	0.0508438	0.0414072

## Sheet: Fig1C
Fig 1C. Lifespan analysis
	Time(h)	N2-Cry5Ba					mnp-1(ok2434)-Cry5Ba					N2-OP50					mnp-1(ok2434)-OP50
		Survive	Survive	Survive	AVERAGE	STDEV	Survive	Survive	Survive	AVERAGE	STDEV	Survive	Survive	Survive	AVERAGE	STDEV	Survive	Survive	Survive	AVERAGE	STDEV
	0	100	100	100	100	0	100	100	100	100	0	100	100	100	100	0	100	100	100	100	0
	12	99	100	100	99.6667	0.57735	92	88	95	91.6667	3.51188	100	100	100	100	0	100	100	100	100	0
	24	90		92	91	1.41421	65	68	62	65	3	100	99	100	99.6667	0.57735	100	99	100	99.6667	0.57735
	48	75	70	76	73.6667	3.21455	40	37	42	39.6667	2.51661	100	99	100	99.6667	0.57735	100	99	100	99.6667	0.57735
	72	50	48	54	50.6667	3.05505	15	14	18	15.6667	2.08167	98	98	97	97.6667	0.57735	97	98	99	98	1
	96	30	32	28	30	2	3	3	4	3.33333	0.57735	96	97	95	96	1	96	97	97	96.6667	0.57735
	120	15	10	18	14.3333	4.04145	2	5	3	3.33333	1.52753	94	95	95	94.6667	0.57735	95	96	93	94.6667	1.52753
	144	6	8	7	7	1	0	0	0	0	0	90	93	90	91	1.73205	88	92	91	90.3333	2.08167
	168	3	3	3	3	0	0	0	0	0	0	88	85	84	85.6667	2.08167	82	84	85	83.6667	1.52753
	192	1	1	1	1	0	0	0	0	0	0	84	80	82	82	2	81	81	80	80.6667	0.57735
	216	0	0	0	0	0	0	0	0	0	0	74	77	73	74.6667	2.08167	78	75	74	75.6667	2.08167
	240	0	0	0	0	0	0	0	0	0	0	64	68	63	65	2.64575	68	65	64	65.6667	2.08167
	264	0	0	0	0	0	0	0	0	0	0	58	60	56	58	2	57	61	58	58.6667	2.08167
	288	0	0	0	0	0	0	0	0	0	0	48	52	49	49.6667	2.08167	49	48	45	47.3333	2.08167
	312	0	0	0	0	0	0	0	0	0	0	40	45	40	41.6667	2.88675	39	40	39	39.3333	0.57735
	336	0	0	0	0	0	0	0	0	0	0	35	31	35	33.6667	2.3094	28	30	33	30.3333	2.51661
	360	0	0	0	0	0	0	0	0	0	0	20	19	21	20	1	18	17	22	19	2.64575
	384	0	0	0	0	0	0	0	0	0	0	15	16	13	14.6667	1.52753	12	14	14	13.3333	1.1547
	408	0	0	0	0	0	0	0	0	0	0	14	12	10	12	2	10	12	10	10.6667	1.1547
	432	0	0	0	0	0	0	0	0	0	0	10	10	7	9	1.73205	7	7	7	7	0
	456	0	0	0	0	0	0	0	0	0	0	6	6	3	5	1.73205	5	4	3	2	1
	480	0	0	0	0	0	0	0	0	0	0	3	3	1	2.33333	1.1547	3	3	1	2.33333	1.1547
	504	0	0	0	0	0	0	0	0	0	0	2	2	1	1.66667	0.57735	2	2	0	1.33333	1.1547
	528	0	0	0	0	0	0	0	0	0	0	1	1	0	0.666667	0.57735	1	2	0	1	1
	552	0	0	0	0	0	0	0	0	0	0	1	0	0	0.333333	0.57735	0	1	0	0.333333	0.57735
	576	0	0	0	0	0	0	0	0	0	0	0	0	0	0	0	0	0	0	0	0

## Sheet: Fig1E
Fig 1E. Dose dependent mortality assay
	Concentration of Cry5Ba（ug/ml）		Survival			Average	STDEV
	N2	0.23	90.842	93.75	90.842	91.8113	1.67893
		0.7	77.194	78.378	75.676	77.0827	1.35444
		2.1	65.619	59.375	62.5	62.498	3.122
		6.3	57.671	51.613	47.368	52.2173	5.17802
		18.89	49.959	41.935	41.667	44.5203	4.71193
		56.67	25.167	17.1429	28.947	23.7523	6.02787
	mnp-1(ok2434)	0.23	78.81	85.294	88.889	84.331	5.10804
		0.7	65.595	58.333	55	59.6427	5.41756
		2.1	49.375	42.121	44.244	45.2467	3.7295
		6.3	32.8178	35	35.1351	34.3176	1.30067
		18.89	15.667	17.021	11.429	14.7057	2.91732
		56.67	8.283	5.637	7.143	7.021	1.32721
	mnp-1resuce	0.23	84.049	87.5	80	83.8497	3.75397
		0.7	78.023	76.923	78.261	77.7357	0.71378
		2.1	64.419	62.5	59.375	62.098	2.54592
		6.3	56.386	51.613	41.935	49.978	7.36293
		18.89	45.097	36.364	27.586	36.349	8.75551
		56.67	29.483	28.947	17.143	25.191	6.97492

## Sheet: Fig1F
Fig 1F. Dose dependent mortality assay
	Concentration of Cry5Ba（ug/ml）		Survival			Average	STDEV
	N2/pL4440	0.23	99.244	100	98.724	99.3227	0.641627
		0.7	92	84.375	83.333	86.5693	4.73186
		2.1	87.816	71.875	72.973	77.5547	8.90352
		6.3	71.314	62.521	64.286	66.0403	4.65161
		18.89	45.033	44.544	46.832	45.4697	1.20488
		56.67	27.323	26.316	24.242	25.9603	1.57099
	N2/pL4440-mnp-1	0.23	100	99.632	97.435	99.0223	1.38693
		0.7	70.247	69.723	74.359	71.443	2.53888
		2.1	50.783	58.333	51.613	53.5763	4.14025
		6.3	41.526	41.86	42.857	42.081	0.692475
		18.89	30.667	25.641	25.581	27.2963	2.91924
		56.67	18.877	13.514	14.286	15.559	2.89928

## Sheet: Fig 2A&2C
Fig 2A&2C. Dose dependent mortality assay
	Concentration of App6Aa（μg/ml）		Survival			Average	STDEV
	N2	0	98.625	99.527	98.011	98.721	0.762546
		0.2	90.273	92.667	88.638	90.526	2.02638
		0.9	78.425	80.699	75.577	78.2337	2.56635
		2.7	66.672	69.833	62.454	66.3197	3.7021
		7.3	52.561	55.606	48.465	52.2107	3.58337
		23.9	25.034	31.229	20.885	25.716	5.20561
		61.7	9.997	10.541	7.543	9.36033	1.59719
	mnp-1(ok2434)	0	94.774	96.516	97.853	96.381	1.54393
		0.2	90.449	93.538	89.847	91.278	1.98023
		0.9	75.523	76.342	75.348	75.7377	0.530632
		2.7	66.905	65.134	65.37	65.803	0.961627
		7.3	53.636	52.092	51.782	52.5033	0.993089
		23.9	20.633	29.439	26.558	25.5433	4.48983
		61.7	7.873	6.321	5.9892	6.72773	1.00561
	Concentration of Cry21Aa（μg/ml）		Survival			Average	STDEV
	N2	0.01272	96.466	95.779	98.005	96.75	1.13985
		0.03815	94.664	88.589	93.419	92.224	3.20896
		0.11444	85.407	80.149	88.534	84.6967	4.23739
		0.34333	72.276	70.363	73.438	72.0257	1.55271
		1.03	53.512	51.626	53.467	52.8683	1.07613
		3.09	27.5	23.656	25.682	25.6127	1.92294
	mnp-1(ok2434)	0.01272	95.339	96.518	95.611	95.8227	0.617343
		0.03815	76.099	77.58	74.875	76.1847	1.35453
		0.11444	67.449	66.454	65.467	66.4567	0.991003
		0.34333	45.357	47.567	41.77	44.898	2.92563
		1.03	24.498	20.019	25.667	23.3947	2.98127
		3.09	18.7	17.612	18.806	18.3727	0.660885

## Sheet: Fig 2B&2D
Fig. 2B&2D Size (% of Control)
	Concentration of Cry21Aa（μg/ml）		Size (% of Control)																																			Average	STDEV.P
	N2	0.01272	0.97275	0.869926	0.925385	0.948114	0.980513	0.899929	0.852565	0.833768	0.907026	0.717038	0.884882	0.815951	0.737841	0.876948	0.80543	0.915078	0.986202	0.952136	1.06155	0.977607	0.818818	0.986136	0.875572	0.943871	0.706696	0.879352	0.965893	0.925041	0.918456	0.960606	1.27068	0.862254	1.20996	0.972455	1.29481	0.928893	0.129647
		0.03815	0.767498	0.959837	0.752171	0.832861	0.837612	0.657455	0.768774	0.930179	0.8809	1.15374	0.985247	0.794152	1.1393	0.917887	0.842734	0.709893	0.816339	0.867298	0.923464	0.723097	0.773124	0.837835	0.465249	0.951865	0.992804	0.597131	0.835037	0.854878	0.767491	0.750121	0.918114	0.837984				0.838814	0.138091
		0.11444	0.718516	0.732876	0.811284	0.632844	0.736097	0.685593	0.776159	0.742786	0.652509	0.935302	0.838833	0.542394	0.888243	0.727965	0.787736	0.628548	0.889177	0.728967	0.679414	0.82845	0.763663	0.671981	0.69248	0.684117	0.861731	0.68737	0.676012	0.758797	0.81028	0.846024						0.747205	0.0898078
		0.34333	0.891928	0.892437	0.523255	0.927744	0.728368	0.668899	0.426859	0.437199	0.530064	0.680638	0.510454	0.42432	0.707563	0.646077	0.739082	0.554151	0.754289	0.782816	0.581396	0.697111	0.554575	0.60897	0.696577	0.517735	0.613627	0.759072	0.582354	0.570875	0.696964	0.637802	0.570861	0.621946				0.64175	0.128947
		1.03	0.589198	0.415612	0.488337	0.540016	0.596411	0.42468	0.716227	0.433247	0.548288	0.407613	0.426577	0.540203	0.467902	0.785066	0.604371	0.552064	0.588331	0.571915	0.435987	0.528061	0.575219	0.509539	0.546745	0.555347	0.41217	0.52639	0.581604	0.528143	0.658048	0.463592	0.455472	0.551789				0.532005	0.0879285
		3.09	0.304697	0.131307	0.357675	0.480541	0.12808	0.377188	0.53693	0.311618	0.248362	0.360575	0.316749	0.242531	0.265998	0.256811	0.254504	0.200335	0.246193	0.278867	0.215435	0.344749	0.226101	0.315663	0.385373	0.264637	0.276043	0.290934	0.351488	0.357233	0.239014	0.285367	0.303508	0.359349	0.527204	0.342731	0.35956	0.306953	0.0902976
	mnp-1(ok2434)	0.01272	0.543088	0.515886	0.421134	0.529732	0.660393	0.821836	0.594858	0.633555	0.869479	0.935268	0.631801	0.542935	0.850656	0.854056	0.615566	0.909674	0.724168	0.404553	0.742555	0.531507	0.710505	0.624865	0.629523	0.828541	0.654001	0.700731	0.940048	0.677415								0.682083	0.149649
		0.03815	0.689025	0.532108	0.521098	0.579947	0.471891	0.458143	0.572283	0.544779	0.428643	0.50903	0.572686	0.528797	0.490678	0.621805	0.591755	0.402029	0.515045	0.510303	0.502867	0.593372	0.509984	0.697225	0.436245	0.192277	0.607139	0.414385	0.530769	0.520324	0.515143	0.528215						0.5196	0.0936024
		0.11444	0.256596	0.450337	0.311202	0.358306	0.413142	0.364649	0.407807	0.383512	0.27188	0.34472	0.372338	0.434761	0.33882	0.420122	0.354553	0.255752	0.167417	0.385102	0.422479	0.482776	0.46825	0.268271	0.59071	0.501261	0.263837	0.288812	0.36756	0.245371								0.363941	0.0928379
		0.34333	0.223076	0.362538	0.407121	0.385559	0.339152	0.211458	0.270382	0.218064	0.26681	0.209691	0.29632	0.51942	0.279718	0.148683	0.273473	0.237448	0.46521	0.285753	0.323665	0.27128	0.430489	0.220347	0.375411	0.307371	0.442755	0.31847	0.377137	0.268909	0.265438	0.459768						0.315364	0.0902484
		1.03	0.123419	0.361127	0.204142	0.345482	0.123223	0.161915	0.231042	0.270917	0.278499	0.357331	0.296783	0.28202	0.271649	0.182064	0.251899	0.194029	0.197607	0.205831	0.357404	0.214564	0.164054	0.442049	0.460015	0.456232	0.206449	0.29053	0.299162	0.173853	0.187787	0.18566	0.255853	0.238387				0.258468	0.0905218
		3.09	0.429395	0.253731	0.219454	0.314356	0.439238	0.0681421	0.236968	0.204056	0.209299	0.247012	0.161493	0.205548	0.0991835	0.156271	0.0661322	0.290935	0.46242	0.166982	0.245193	0.157077	0.283989	0.153406	0.131951	0.193355	0.154239	0.270565	0.251387	0.228572	0.152865	0.164713	0.177024					0.219192	0.0962448
	Concentration of App6Aa（μg/ml）		Size (% of Control)
	N2	0.1104	1.24222	0.971333	0.936002	1.25122	0.904397	0.966644	0.827148	0.937772	1.16929	0.687954	0.928673	0.805669	1.28028	1.27182	0.901097	0.712869	0.80274	0.700965	0.864531	0.959641	0.938351	1.14292	0.942474	0.933021	1.56053	1.0418	1.14461	0.697671								0.982987	0.209474
		0.552	0.859019	0.830529	0.694721	0.811475	0.914857	0.759466	0.830687	0.71854	0.853628	0.87584	0.830377	0.848332	0.651214	0.867352	0.870557	0.651494	0.864904	0.908008	0.738408	0.741443	0.822518	0.821856	0.944786	0.8074	0.91327	0.949892	0.820249	0.830028	0.819539	0.716029						0.818881	0.0792392
		2.76	0.422458	0.460759	0.770463	0.449567	0.417013	0.579604	0.45129	0.499612	0.58121	0.443246	0.559417	0.543006	0.771853	0.469496	0.593862	0.680829	0.407506	0.424414	0.514874	0.570966	0.585611	0.532363	0.564305	0.539569	0.65282	0.409054	0.516643	0.666992	0.89606	0.703356	0.665846					0.559486	0.121079
		13.8	0.514533	0.407699	0.302984	0.305098	0.267509	0.317824	0.506177	0.329879	0.309459	0.488629	0.595821	0.503821	0.266795	0.244891	0.194101	0.554727	0.408342	0.352494	0.274983	0.371435	0.440356	0.370417	0.863267	0.726776	0.553745	0.428571	0.367936	0.397487	0.338202	0.413869	0.39333	0.302186	0.434231	0.305184		0.407434	0.138769
		69	0.19661	0.202181	0.216591	0.142874	0.328288	0.308013	0.278507	0.368299	0.38402	0.408262	0.206036	0.403489	0.287906	0.50759	0.104316	0.246529	0.378992	0.24952	0.191418	0.285469	0.310867	0.343799	0.247195	0.336627	0.149992	0.111794	0.329876	0.397864	0.214848	0.345721						0.282783	0.0976276
	mnp-1(ok2434)	0.1104	0.917463	0.929674	0.962726	0.996222	0.673251	1.31503	0.965905	1.07507	0.732144	0.802876	0.909334	0.964464	0.933363	1.10534	0.830529	0.860881	0.963175	0.755836	0.863604	0.948609	0.913907	0.927974	0.941544	0.853433	0.968922	0.923194	1.2562	1.28739	0.980176	1.13173	0.940179	0.985123	1.06162	0.947404	1.12842	0.964363	0.141902
		0.552	1.17935	0.840855	0.908866	0.834232	0.973149	0.920941	0.807259	0.870684	0.726468	0.860086	0.910631	0.905507	0.907111	0.538242	0.75131	0.863325	0.723324	0.864119	0.814729	0.932744	0.914823	0.750151	0.804584	0.960735	0.709631	0.914726	0.895919	0.865112	0.815503	0.942538	0.928453	0.716538	0.959511			0.857914	0.110386
		2.76	0.832759	0.630297	0.58525	0.551838	0.428008	0.632423	0.492328	0.521537	0.877947	0.699135	0.384461	0.325052	0.413435	0.586052	0.487068	0.417339	0.514763	0.316266	0.741429	0.759962	0.629196	0.535564	0.676192	0.941257	0.877301	0.514549	0.527122	0.606536	0.642286	0.520587						0.588931	0.16091
		13.8	0.308229	0.57061	0.402724	0.309362	0.520194	0.390307	0.473286	0.169398	0.217331	0.389625	0.766295	0.237566	0.133627	0.262966	0.41354	0.337425	0.526783	0.474194	0.430037	0.403723	0.274851	0.345453	0.388113	0.504127	0.201458	0.344653	0.311417	0.306964	0.210753	0.391247	0.281511					0.364444	0.132734
		69	0.168946	0.104727	0.104909	0.101641	0.369591	0.208658	0.180343	0.273049	0.135869	0.10719	0.307205	0.395706	0.268296	0.189681	0.201093	0.212602	0.207486	0.300998	0.203815	0.235651	0.31818	0.161996	0.286757	0.296524	0.383909	0.246315	0.258139	0.391606	0.223563	0.254406	0.170029	0.261507				0.235325	0.0840298

## Sheet: Fig 2E
Fig 2E. Gene expression fold relative to OP50
	Gene	Treatment	Fold relative to OP50			AVERAGE	STDEV
	mnp-1	Cry5Ba	3.8936	4.5213	3.2459	3.88693	0.637726
		App6Aa	1.2146	1.5348	1.06855	1.27265	0.238484
		Cry21Aa	4.68952	4.2212	4.93658	4.61577	0.363348
		CuSO4	1.2011	0.93564	1.3356	1.15745	0.203522
		H2O2	1.2235	1.5624	0.8993	1.2284	0.331577

## Sheet: Fig3E
Fig 3E. Gene expression fold relative to N2 OP50
		Treatment	Gene	Fold relative to OP50			AVERAGE	STDEV
		Cry5Ba-N2	lys-1	3.63135	6.48552	5.44512	5.18733	1.44444
			spp-15	3.29414	5.15628	4.58942	4.34661	0.954521
			K02E2.6	3.27468	4.11079	5.88752	4.42433	1.33434
			lec-8	6.99278	10.2895	9.58746	8.95656	1.73653
			ttm-2	6.01593	8.44516	5.77815	6.74642	1.47595
			bec-1	2.65818	6.58935	4.56876	4.60543	1.96584
			tag-290	2.70739	5.47786	3.47893	3.88806	1.42983
			hsp-4	4.6107	6.88946	5.84523	5.7818	1.1407
			pigk-1	6.37039	3.88463	6.89976	5.71826	1.60988
			nas-8	5.03484	6.66946	5.44789	5.7174	0.849982
			F19C6.4	5.03244	6.44513	5.88792	5.7885	0.711576
			R03G8.6	4.38808	5.44876	7.44156	5.75947	1.55027
		Cry5Ba-mnp-1(ok2434)	lys-1	1.23758	1.15114	1.93156	1.44009	0.427814
			spp-15	1.33673	1.78542	1.65994	1.59403	0.231495
			K02E2.6	1.24358	0.875546	1.06486	1.06133	0.184045
			lec-8	2.25758	3.21563	1.68946	2.38756	0.771346
			ttm-2	1.79999	1.18895	1.36782	1.45225	0.314147
			bec-1	1.84154	1.01296	0.93446	1.26299	0.502575
			tag-290	0.50766	0.954337	1.05665	0.839548	0.29194
			hsp-4	0.923113	1.54873	1.39955	1.29046	0.326761
			pigk-1	0.691856	1.02447	0.645776	0.787366	0.206623
			nas-8	1.65917	1.27786	1.45669	1.46457	0.190777
			F19C6.4	0.601853	0.875564	1.06779	0.848402	0.234153
			R03G8.6	0.323955	0.947785	1.27456	0.848768	0.482977

## Sheet: Fig 3G&3I protein degradation
Fig 3G&3I. Cry5a and App6Aa degradation
	Fig	Name	Protein Concentration			Ratio(Treatment/CK)			Average	STDEV
	Fig 3G	N2-CK	4.83873	2.77229	3.0205
		N2 1✕	0.781611	0.342573	0.589059	16.1532	12.3571	19.502	16.0041	3.57481
		N2 1/5	1.3487	0.96981	1.24455	27.873	34.9823	41.2033	34.6862	6.67005
		N2 1/25	2.81519	1.86367	1.83843	58.1804	67.225	60.8651	62.0902	4.6451
		N2 1/50	3.86025	2.39488	2.65879	79.7781	86.3863	88.0246	84.7297	4.36575
		mnp-1 CK	4.39658	4.54375	4.58477
		mnp-1 1✕	2.26866	1.99923	1.69339	51.6006	43.9995	36.9351	44.1784	7.33436
		mnp-1 1/5	3.10859	3.01419	3.39476	70.7048	66.337	74.0443	70.362	3.86509
		mnp-1 1/25	3.77645	3.8757	3.95169	85.8952	85.2973	86.1918	85.7948	0.455666
		mnp-1 1/50	3.83592	4.33594	4.13628	87.2479	95.4264	90.2178	90.964	4.14
		N2 CK	5.13159	5.11745	5.1499
		N2 1✕	0.917067	0.917067	0.936655	17.871	17.9204	18.1878	17.9931	0.170463
		mnp-1 rescued 1✕	1.23112	1.14416	1.02685	23.991	22.3581	19.9392	22.0961	2.03854
		mnp-1 rescued 1/5	2.33158	2.58448	2.28588	45.4358	50.5033	44.387	46.7754	3.27083
		mnp-1 rescued 1/25	3.68042	4.07261	3.99485	71.721	79.5828	77.5714	76.2917	4.08415
	Fig 3I	N2 CK	5.42581	5.17287	5.46737
		N2 1✕	4.73099	4.46102	4.458	87.1941	86.2388	81.5383	84.9904	3.02749
		N2 1/5	5.13348	4.8149	5.0114	94.6123	93.0799	91.6602	93.1174	1.47638
		N2 1/25	5.18428	4.97649	5.18976	95.5485	96.2037	94.9223	95.5582	0.640726
		N2 1/50	5.28573	4.90053	5.42239	97.4182	94.7351	99.1772	97.1102	2.23701
		mnp-1 CK	6.10206	5.33099	5.27924
		mnp-1 1✕	5.70468	4.57292	4.66645	93.4878	85.78	88.3925	89.2201	3.91998
		mnp-1 1/5	5.83198	5.05117	4.79507	95.5739	94.7512	90.8287	93.7179	2.53572
		mnp-1 1/25	5.79969	5.31358	4.92523	95.0447	99.6734	93.2943	96.0041	3.29601
		mnp-1 1/50	5.87884	5.32097	4.95874	96.3419	99.8121	93.9291	96.6943	2.95732

[truncated: 12 more sheets: Fig 4A, Fig 4B, Fig 4D, Fig 4E, Fig 4J, Fig4L, Fig 4N, Fig5A&5B, Fig5D, Fig5F, Fig5H, Fig5J]
