# Supplementary material for: Aminopeptidase MNP-1 triggers intestine protease production by activating daf-16 nuclear location to degrade pore-forming toxins in Caenorhabditis elegans
Source: PLoS Pathog. 2023 Jul 13;19(7):e1011507. doi: 10.1371/journal.ppat.1011507 (PMC10368266; doi:10.1371/journal.ppat.1011507)
Supplement: S1 Table — (XLSX) [file ppat.1011507.s009.xlsx]

## Sheet: domains
Table S1. Information of APNs proteins containing M1_APN_1-like, ERAP1_C and Peptidase_M1_N domains that were found in C. elegans
Number	Gene	accession number	Conserved domains	Cellular localization
1	T16G12.1	CAA82971.4	M1_APN_1-like, ERAP1_C	Cytoplasm
2	pam-1(F49E8.3)	CCD70444.1	M1_APN_1-like, ERAP1_C	Cytoplasm
3	R03G8.6	CAA93680.1	M1_APN_1-like, ERAP1_C	Cytoplasm
4	anp-1(T07F10.1)	CAB01242.1	M1_APN_1-like, ERAP1_C	Cytoplasm
5	F49B2.6	CAB04428.2	M1_APN_1-like, ERAP1_C	Cytoplasm
6	Y42A5A.1	CAB63366.1	M1_APN_1-like, ERAP1_C	Cytoplasm
7	AC3.5	CAA94872.2	M1_APN_1-like, ERAP1_C	Membrane, Cytoplasm
8	mnp-1(B0285.7)	CAA84298.1	M1_APN_1-like	Cytoplasm
9	Y53F4B.20	CAB70109.3	M1_APN_1-like	Cytoplasm
10	T12E12.6	CCD70527.1	M1_APN_1-like	Cytoplasm
11	ltah-1.1(C42C1.11)	CAM36352.1	Peptidase_M1_N,Leuk-A4-hydro_C	Cytoplasm, Cytosol
12	pepm-1(F47B8.6)	CAB01195.1	Peptidase_M1_N	/
13	F47B8.8	CAB01196.1	Peptidase_M1_N	/
14	Y67D8C.9	CCD74102.1	M1_APN_1-like, ERAP1_C	Cytoplasm
