# Supplementary material for: Aminopeptidase MNP-1 triggers intestine protease production by activating daf-16 nuclear location to degrade pore-forming toxins in Caenorhabditis elegans
Source: PLoS Pathog. 2023 Jul 13;19(7):e1011507. doi: 10.1371/journal.ppat.1011507 (PMC10368266; doi:10.1371/journal.ppat.1011507)
Supplement: S2 Table — (XLSX) [file ppat.1011507.s010.xlsx]

## Sheet: APN mutant 
	Data analysis of the LC50 values of Cry5Ba against APN mutants
	Strains	Genotype	LC50 (μg/ml)a	95% confidence interval (μg/ml)	Standard Deviation	p value relative to N2	Relative sensitivityb
	N2		16.929	12.436-23.7	0.8
	RB804	T07F10.1(ok608)	5.546	1.591-16.442	0.687013	0.0002	0.327604
	RB2310	T16G12.1(ok3142)	13.944	5.799-36.828	3.72656	0.9602	0.823675
	RB2579	Y53F4B.20(ok3591)	17.867	7.993-75.606	1.57272	0.9241	1.05541
	RB2606	T12E12.6(ok3632)	11.371	8.617-15.179	0.911609	0.1288	0.671688
	VC1154	C42C1.11& C42C1.12(ok348)	15.661	11.519-22.563	2.10449	>0.9999	0.925099
	RB705	cdd-1& pam-1(ok477)	18.125	13.448-25.942	2.50029	0.8638	1.07065
	RB2311	R03G8.6(ok3143)	7.52	5.915-9.634	0.751268	<0.0001	0.444287
	RB1884	MNP-1(ok2434)	1.929	1.367-2.648	0.274864	0.0004	0.113967
	a The LC50 was determined by PROBIT analysis. bThe relative sensitivity was calculated by LC50 of mutant/LC50 of N2.

## Sheet: APN silenced worms
	Toxicity data of Cry5Ba toxin against APN silenced worms using RNAi
	RNAi worms	APNs	Silencing efficiency (%)	LC50 (μg/ml)a	Standard Deviation	95% confidence interval (μg/ml)	p value relative to N2/pL4440	Relative sensitivityb
	N2/pL4440			19.488	2.93973	14.868-26.847	/	/
	N2/F49B2.6	F49B2.6	90.5	18.851	1.05132	13.835-27.476	>0.9999	0.967313
	N2/Y42A5A.1	Y42A5A.1	85.8	21.16	2.67207	17.079-26.974	0.9914	1.0858
	N2/AC3.5	AC3.5	83.4	20.92	4.16478	14.815-32.562	0.9834	1.07348
	N2/PEPM-1	PEPM-1(F47B8.6)	87.8	21.101	1.57577	14.752-33.386	0.9908	1.08277
	N2/F47B8.8	F47B8.8	95.2	17.04	5.89991	12.183-25.729	0.9951	0.874384
	N2/Y67D8C.9	Y67D8C.9	70.6	19.307	0.513164	9.057-75.511	>0.9999	0.990712
	a The LC50 was determined by PROBIT analysis. bThe relative sensitivity was calculated by LC50 RNAi/ LC50 control.
