# Supplementary material for: Aminopeptidase MNP-1 triggers intestine protease production by activating daf-16 nuclear location to degrade pore-forming toxins in Caenorhabditis elegans
Source: PLoS Pathog. 2023 Jul 13;19(7):e1011507. doi: 10.1371/journal.ppat.1011507 (PMC10368266; doi:10.1371/journal.ppat.1011507)
Supplement: S3 Table — (XLSX) [file ppat.1011507.s011.xlsx]

## Sheet: Cry5Ba-N2 up specific 747
Table S3. Differentially expressed genes list for Cry5Ba exposure in wildtype N2 but not in mnp-1(ok2434)
Wormbase. ID	Sequence.ID	Cry5Ba/BL21 N2 VS BL21 N2			Cry5Ba/BL21 RB1884 VS BL21 RB1884			Description
		p value	Fold Change	Regulation	p value	Fold Change	Regulation
WBGene00000020	F12B6.1	5.16e-05	2.91214	up	0.0734609	1.56505	up	Transmembrane transport: ABC
WBGene00000084	D2030.10	0.0105846	2.61705	up	0.126919	1.26806	up	Neuronal function: synaptic function: unassigned
WBGene00000097	F58E10.4	0.0326213	2.22809	up	0.0567444	2.05468	up	Stress response: oxidative
WBGene00000143	K06H7.6	0.00768117	2.07572	up	0.300273	0.964923	down	Cell cycle: APC
WBGene00000145	F35G12.9	0.0205002	2.04714	up	0.0312901	1.31058	up	Cell cycle: APC
WBGene00000146	F46F3.4	0.00521476	2.68712	up	0.257293	1.72093	up	Development: apoptosis
WBGene00000149	C42D8.8	0.00229471	2.36227	up	0.0851504	1.64432	up	Development: somatic
WBGene00000203	Y37D8A.1	0.0325448	2.87772	up	0.958983	0.994576	down	Cytoskeleton: actin function: actin
WBGene00000211	B0252.2	0.0170988	2.95367	up	0.0844097	1.92947	up	Metabolism: lipid: sphingolipid
WBGene00000227	Y48G1BL.2	0.0403547	1.78719	up	0.304668	0.799376	down	DNA: repair
WBGene00000247	T19E7.3	0.00390024	2.85761	up	0.0749578	1.97557	up	Lysosome: autophagy
WBGene00000273	Y79H2A.1	0.0299813	2.19005	up	0.167483	1.737	up	Transmembrane protein: unassigned
WBGene00000285	C13C12.1	0.0202231	2.09555	up	0.281565	1.26666	up	Signaling: calcium: calmodulin
WBGene00000292	D2024.6	0.000871	2.01961	up	0.0255647	1.68103	up	Cytoskeleton: actin function: binding
WBGene00000302	C56A3.7	0.00161278	3.91233	up	0.0294066	1.46327	up	Signaling: caveolin
WBGene00000415	Y47H9C.4	0.00302509	3.85046	up	0.0713998	2.35327	up	Development: apoptosis
WBGene00000419	C02F4.1	0.00310893	2.46411	up	0.0532701	2.05127	up	Development: apoptosis
WBGene00000421	C48B4.4	0.0410018	3.22277	up	0.359365	1.5942	up	Development: apoptosis
WBGene00000426	Y106G6E.5	0.0212915	2.04741	up	0.116048	1.45611	up	Development: apoptosis
WBGene00000480	Y38C9A.2	0.00201386	2.88874	up	0.0252036	1.94529	up	Stress response: unassigned
WBGene00000520	R07E5.8	0.0148104	2.16592	up	0.21664	1.28408	up	DNA: repair
WBGene00000531	T06F4.2	0.0368159	2.09045	up	0.144809	1.30352	up	Transmembrane transport: chloride channel
WBGene00000534	R01B10.1	0.00503606	2.82959	up	0.134217	1.78571	up	Proteolysis general: inhibitor: cysteine
WBGene00000535	K08B4.6	0.00525278	2.17427	up	0.0649859	1.40192	up	Proteolysis general: inhibitor: cysteine
WBGene00000543	T04A8.16	0.0245614	3.19046	up	0.601125	1.22905	up	Proteolysis general: cysteine: calpain
WBGene00000668	W05B2.5	0.0336019	2.63261	up	0.652602	1.24657	up	Extracellular material: collagen
WBGene00000692	T11B7.3	0.0243995	3.27884	up	0.0890256	1.50174	up	Extracellular material: collagen
WBGene00000812	Y48G1C.2	0.00965897	2.39507	up	0.124384	1.69537	up	Signaling: Y kinase
WBGene00000814	B0025.2	0.00944007	2.93339	up	0.637411	0.974596	down	Proteolysis proteasome: NEDD
WBGene00000831	Y54G11A.5	0.000171	2.50708	up	0.149541	1.6601	up	Stress response: oxidative
WBGene00000845	C02C2.3	0.0113741	2.53946	up	0.760054	1.04344	up	Transmembrane transport: unassigned
WBGene00000898	Y55D5A.5	0.00591864	2.6887	up	0.335566	1.52739	up	Stress response: dauer
WBGene00000904	R05D11.1	1.48e-05	2.66446	up	0.241151	1.70375	up	Signaling: TGF beta
WBGene00000911	C10C5.6	0.0207556	2.21425	up	0.144475	1.21119	up	Signaling: TOR
WBGene00000938	C26C6.5	0.0492824	3.7995	up	0.229699	1.82237	up	Transcription: chromatin modification: NURD
WBGene00000955	T26H10.1	0.0241211	3.06049	up	0.452486	1.47069	up	Transmembrane transport: nicotinic acid receptor
WBGene00000977	R05D8.8	0.00244218	4.50242	up	0.107032	3.36846	up	Metabolism: short chain dehydrogenase
WBGene00000985	C15H11.4	0.00533368	2.3527	up	0.0435203	1.72197	up	Metabolism: short chain dehydrogenase
WBGene00001019	B0035.14	0.000494	2.07251	up	0.945761	1.02408	up	Chaperone: DnaJ domain
WBGene00001081	F47A4.2	0.0235143	2.05954	up	0.530548	1.31067	up	Transcription: general machinery: RNA Pol II: mediator
WBGene00001087	Y39A1B.3	0.0390751	2.09072	up	0.0807048	1.61579	up	Transcription: dosage compensation
WBGene00001090	F15B10.2	0.00785963	2.11248	up	0.0869096	0.892271	down	Non-coding RNA: small RNA: unassigned
WBGene00001152	F43H9.1	0.0165679	2.22254	up	0.845162	1.05562	up	Metabolism: lipid: beta oxidation
WBGene00001158	F01G10.3	0.0251156	4.87081	up	0.0430261	0.787196	down	Metabolism: lipid: beta oxidation
WBGene00001184	F58A3.2	0.0137412	2.62727	up	0.0867003	1.73588	up	Signaling: FGF
WBGene00001208	F28B12.2	0.00611394	3.2255	up	0.23393	1.35514	up	Transcription factor: unassigned
WBGene00001352	H38K22.1	0.00228414	2.24076	up	0.956953	1.02698	up	Development: general
WBGene00001365	Y105E8A.22	0.00724599	2.5021	up	0.674976	1.06719	up	Transmembrane transport: chloride channel
WBGene00001368	F35H8.5	0.0023771	2.0575	up	0.640787	1.16603	up	mRNA functions: binding: RBM
WBGene00001391	K01A2.2	0.00842053	3.29882	up	0.107674	1.82719	up	Metabolism: lipid: binding
WBGene00001395	W08D2.4	0.0101891	2.0937	up	0.337704	1.25195	up	Metabolism: lipid: fatty acid
WBGene00001441	K03C7.2	0.0241619	2.43995	up	0.0439365	1.97394	up	Transcription factor: forkhead
WBGene00001443	B0523.5	0.00292992	4.33206	up	0.0109059	1.93019	up	Signaling: small GTPase: Ras
WBGene00001449	F07D3.2	0.0122447	3.5895	up	0.329573	1.33157	up	Neuronal function: synaptic function: neuropeptide
WBGene00001460	C52D10.11	0.012141	3.09652	up	0.48341	1.35627	up	Neuronal function: synaptic function: neuropeptide
WBGene00001462	M79.4	0.0460958	2.14836	up	0.345973	1.34189	up	Neuronal function: synaptic function: neuropeptide
WBGene00001489	T04C9.6	0.000214	2.27078	up	0.0566983	1.99853	up	Signaling: FERM
WBGene00001493	C51F7.1	0.00783476	3.07062	up	0.0265196	1.8079	up	Unassigned: regulated by multiple stresses
WBGene00001561	W07B3.2	0.0368108	2.16213	up	0.102328	1.68004	up	Unassigned
WBGene00001580	F28D1.10	0.00430248	2.07356	up	0.78193	0.98093	down	Signaling: small GTPase: Rho/Rac
WBGene00001582	K02A11.1	0.0121109	2.57819	up	0.0627854	2.03929	up	Signaling: phosphatase: unassigned
WBGene00001629	Y116F11B.12	0.00292595	2.3514	up	0.177044	1.36066	up	Protein modification: carbohydrate
WBGene00001653	K04D7.5	0.0448052	2.45763	up	0.597197	1.25104	up	Development: somatic
WBGene00001740	ZC395.6	0.0196054	2.11617	up	0.22175	0.8883	down	Non-coding RNA: tRNA: production
WBGene00001812	F43E2.4	0.037225	2.68509	up	0.0921501	2.43751	up	Transmembrane transport: ABC
WBGene00001885	ZK131.5	0.0156295	2.42698	up	0.618618	0.875295	down	Transcription: chromatin structure: histone
WBGene00001978	R13H4.4	0.00149643	4.93508	up	0.0930656	2.42046	up	Signaling: WNT
WBGene00002008	F43E2.8	0.0219078	2.81488	up	0.0880434	1.66509	up	Stress response: heat
WBGene00002041	Y66H1A.6	0.00522482	2.78921	up	0.277484	1.4697	up	Muscle function
WBGene00002087	ZK75.1	0.0200365	2.03621	up	0.0540328	1.17481	up	Metabolism: insulin
WBGene00002094	C17C3.4	0.000804	14.0749	up	0.50663	1.43236	up	Metabolism: insulin
WBGene00002146	C09B8.1	0.0147975	2.4842	up	0.00136047	1.74177	up	Signaling: lipid: phosphatase
WBGene00002147	C41C4.4	0.0222986	2.46166	up	0.460113	1.19556	up	Stress response: ER
WBGene00002200	M176.7	0.0005	2.27034	up	0.147123	1.60531	up	Signaling: Y kinase
WBGene00002201	T17E9.1	0.00176311	6.26614	up	0.0577779	3.2538	up	Signaling: S/T kinase
WBGene00002215	C18C4.10	0.0146407	2.01105	up	0.325875	1.46477	up	Cytoskeleton: motor protein: kinesin
WBGene00002216	T09A5.2	0.0186199	2.64508	up	0.876795	0.938189	down	Cytoskeleton: motor protein: kinesin
WBGene00002217	F56E3.3	0.00291098	2.14627	up	0.440507	0.886392	down	Cytoskeleton: motor protein: kinesin
WBGene00002223	T01G1.1	0.00510558	2.01584	up	0.381171	1.18052	up	Cytoskeleton: motor protein: kinesin
WBGene00002232	F11A6.1	0.00185043	2.13384	up	0.173726	1.5942	up	Proteolysis general: serine
WBGene00002269	Y55B1AR.1	0.00581107	3.56494	up	0.0918288	2.41232	up	Extracellular material: galectin
WBGene00002271	R07B1.10	0.000465	3.9484	up	0.0619369	2.95191	up	Stress response: pathogen: lectin
WBGene00002273	W01A11.4	0.00157787	2.52508	up	0.0588417	1.97666	up	Stress response: unassigned
WBGene00002299	ZK1067.1	0.0116767	2.55311	up	0.0883237	2.3208	up	Signaling: Y kinase
WBGene00002991	F17E5.1	0.00736646	2.04468	up	0.671537	1.18215	up	Signaling: MAGUK
WBGene00003034	F42A9.2	0.0302823	2.53746	up	0.201528	1.33918	up	Transcription: chromatin modification: unassigned
WBGene00003090	Y22F5A.4	0.0122709	2.09082	up	0.063498	2.3297	up	Stress response: pathogen: lysozyme
WBGene00003092	Y22F5A.6	0.0446313	67.4541	up	0.0870317	49.6796	up	Proteolysis general: lysozyme
WBGene00003182	W10D5.1	0.0204536	2.20901	up	0.1422	1.65239	up	Transcription factor: unassigned
WBGene00003196	C06C3.1	0.0159063	2.33234	up	0.0098184	1.85467	up	Signaling: phosphatase: unassigned
WBGene00003221	F54C1.3	0.0028679	3.59871	up	0.126579	2.00749	up	Transcription: chromatin modification: methyltransferase
WBGene00003243	F10E9.6	0.00217402	2.07922	up	0.12913	1.53931	up	Signaling: small GTPase: Ras
WBGene00003368	F42G10.2	0.0139231	4.69552	up	0.126482	2.2125	up	Signaling: MAPK
WBGene00003389	K03H1.2	0.022591	2.34733	up	0.886222	1.04766	up	mRNA functions: processing: helicase
WBGene00003472	B0414.7	0.015877	2.75472	up	0.635506	1.09177	up	Signaling: MAPK
WBGene00003473	K11G9.6	0.00348827	8.42958	up	0.338201	1.71498	up	Stress response: heavy metal
WBGene00003476	T24A11.1	0.00128884	2.30592	up	0.131128	1.88982	up	Signaling: lipid: phosphatase
WBGene00003526	C07D10.4	0.00313143	2.27285	up	0.639841	1.35315	up	Proteolysis general: metallopeptidase
WBGene00003527	C34D4.9	0.0255427	2.13867	up	0.546179	1.21935	up	Proteolysis general: metallopeptidase
WBGene00003530	K11G12.1	0.014635	2.61574	up	0.141449	1.33416	up	Proteolysis general: metallopeptidase
WBGene00003554	F57C12.1	0.0178862	2.04379	up	0.483059	1.43429	up	Proteolysis general: metallopeptidase
WBGene00003565	K03E6.3	0.00917194	2.5935	up	0.0697311	1.8168	up	Signaling: calcium: EF hand
WBGene00003568	ZC168.1	0.00127556	4.50991	up	0.054116	1.70985	up	Transmembrane transport: solute carrier
WBGene00003573	C13D9.7	0.00157511	2.13776	up	0.0632748	1.71127	up	Transmembrane transport: solute carrier
WBGene00003582	F52G2.1	0.018162	3.26456	up	0.146965	1.49288	up	mRNA functions: processing: decapping
WBGene00003606	F54D1.4	0.0382512	2.46546	up	0.0705028	1.90062	up	Transcription factor: NHR
WBGene00003610	ZC410.1	0.000162	2.27669	up	0.0916447	1.92838	up	Transcription factor: NHR
WBGene00003617	F44C8.3	0.00105604	3.35584	up	0.266551	1.92683	up	Transcription factor: NHR
WBGene00003620	F21D12.1	0.0052139	2.3142	up	0.310411	1.63289	up	Transcription factor: NHR
WBGene00003626	K08H2.8	0.0255512	2.01709	up	0.0478862	1.78322	up	Transcription factor: NHR
WBGene00003640	C06C6.5	0.00633069	3.03312	up	0.114085	1.93313	up	Transcription factor: NHR
WBGene00003659	T23H4.2	0.00462667	2.27502	up	0.0105316	1.59206	up	Transcription factor: NHR
WBGene00003694	R11E3.5	0.0384912	2.08026	up	0.193618	1.33661	up	Transcription factor: NHR
WBGene00003702	Y70C5C.6	0.0213679	4.73661	up	0.188006	2.41016	up	Transcription factor: NHR
WBGene00003712	Y41D4B.9	0.000139	2.08618	up	0.18242	1.60878	up	Transcription factor: NHR
WBGene00003723	F44C8.8	0.00627324	2.19334	up	0.191711	1.59446	up	Transcription factor: NHR
WBGene00003733	F57C7.2	0.00530026	2.33032	up	0.184148	1.57983	up	Transmembrane transport: sodium channel
WBGene00003746	D2005.2	0.0068047	2.25596	up	0.145003	1.64608	up	Neuronal function: synaptic function: neuropeptide
WBGene00003755	Y45F10A.5	0.0209263	2.08295	up	0.031637	1.27276	up	Neuronal function: synaptic function: neuropeptide
WBGene00003776	F52B10.1	0.00559764	4.17252	up	0.0837317	2.72435	up	Muscle function
WBGene00003818	H15N14.2	0.0496907	2.37116	up	0.58485	1.11621	up	Trafficking: vesicle targeting/fusion: SNARE
WBGene00003858	K04G7.3	0.0126896	3.087	up	0.115812	1.80755	up	Protein modification: carbohydrate
WBGene00003930	ZK1058.2	0.00519813	2.27418	up	0.144419	2.00553	up	Cytoskeleton: integrin
WBGene00003943	K09C8.1	0.0271422	2.51835	up	0.224814	1.38367	up	Transmembrane transport: sodium channel
WBGene00003966	C27H5.1	0.0430561	3.39575	up	0.998952	1.0005	up	Metabolism: nucleotide
WBGene00003970	F46C3.1	0.00615843	2.51849	up	0.165673	1.6691	up	Stress response: ER
WBGene00003980	F09C3.1	0.01987	2.48874	up	0.083154	1.89586	up	Signaling: small GTPase: Rho/Rac
WBGene00003997	ZK455.7	0.00727515	2.26662	up	0.0576825	1.65718	up	Transmembrane transport: ABC
WBGene00003999	C05A9.1	0.00210473	4.74445	up	0.0148673	1.29887	up	Transmembrane transport: ABC
WBGene00004030	F07C6.1	0.0214442	2.34155	up	0.194501	1.35704	up	Unassigned
WBGene00004037	Y75B12B.6	0.0166923	2.97549	up	0.258165	1.56108	up	Signaling: lipid: phospholipase C
WBGene00004038	T01E8.3	0.0157405	3.08582	up	0.00990359	1.93328	up	Signaling: lipid: phospholipase C
WBGene00004050	E02H1.4	0.0231389	2.34487	up	0.0877539	1.30401	up	Metabolism: nicotinate and nicotinamide metabolism
WBGene00004055	B0218.3	0.00352337	2.35863	up	0.411169	1.14518	up	Stress response: pathogen: signaling
WBGene00004101	C07G1.5	0.000369	3.19122	up	0.106017	1.76334	up	Nucleic acid: binding: zinc finger
WBGene00004109	C34G6.7	0.00101295	2.23254	up	0.0119158	1.70673	up	Signaling: SH domain
WBGene00004117	F02E9.4	0.0244662	2.34364	up	0.19341	1.51983	up	Transcription: chromatin modification: deacetylase
WBGene00004119	F21C10.8	0.0426343	2.44188	up	0.0503792	1.31216	up	Unassigned: prion domain
WBGene00004144	R11G11.7	0.010689	3.35881	up	0.132837	2.07441	up	Development: apoptosis
WBGene00004152	T19B10.4	0.0160497	2.03199	up	0.524195	1.12634	up	Unassigned: prion domain
WBGene00004172	Y75B8A.27	0.00810984	3.0253	up	0.0413305	1.83384	up	Unassigned: prion domain
WBGene00004208	ZK675.1	0.00934863	2.94929	up	0.0511195	2.23525	up	Signaling: hedgehog-like
WBGene00004236	Y80D3A.7	0.00476006	4.10554	up	0.0548123	3.94899	up	Signaling: hedgehog-like
WBGene00004273	T23H2.5	0.0303174	2.02939	up	0.0464385	1.60622	up	Trafficking: vesicle targeting/fusion: RAB
WBGene00004309	C08F8.7	0.00386703	3.26113	up	0.395616	1.42387	up	Signaling: small GTPase: Ras
WBGene00004313	F54E4.1	0.00203148	3.18871	up	0.0884499	2.10556	up	Transmembrane protein: unassigned
WBGene00004317	F20D1.6	0.0128249	2.54813	up	0.0229281	1.65163	up	Signaling: small GTPase: Rab
WBGene00004318	T22C1.10	0.0468948	2.66222	up	0.246472	1.17333	up	Signaling: small GTPase: Rab
WBGene00004319	ZK593.4	0.016911	2.86957	up	0.223667	1.78132	up	Transcription: chromatin modification: demethylase
WBGene00004321	F54E7.7	0.00446561	2.24572	up	0.00803168	1.65898	up	Signaling: unassigned
WBGene00004344	C05B5.7	0.0161886	2.20395	up	0.560842	1.48651	up	Signaling: heteromeric G protein: unassigned
WBGene00004363	T14A8.1	0.0424548	2.07735	up	0.0630424	1.27538	up	Neuronal function: unassigned
WBGene00004364	Y22F5A.3	0.01202	3.0002	up	0.353676	1.47388	up	Neuronal function: synaptic function: unassigned
WBGene00004378	F18C12.2	0.000765	2.65062	up	0.583046	1.20751	up	Trafficking: endocytosis: unassigned
WBGene00004510	F10B5.7	0.0238687	2.41083	up	0.299034	0.585973	down	Non-coding RNA: small RNA: RNA polymerase
WBGene00004681	F52G2.2	0.00433164	3.86459	up	0.0724679	2.16009	up	Unassigned
WBGene00004778	K02F2.6	0.0176917	2.78881	up	0.155092	1.63936	up	Neuronal function: synaptic function: neurotransmitter receptor
WBGene00004809	F44G3.6	0.00390999	5.281	up	0.0556106	3.20196	up	Proteolysis proteasome: E3: SCF
WBGene00004811	F47H4.10	0.00356323	4.48912	up	0.0704701	3.94707	up	Proteolysis proteasome: E3: SCF
WBGene00004822	C42D4.6	0.00196159	2.57769	up	0.142802	1.40114	up	Proteolysis proteasome: E3: SCF
WBGene00004831	F08B12.3	0.0247417	2.15662	up	0.731734	1.13258	up	Transmembrane transport: potassium channel
WBGene00004857	R13F6.9	0.0243416	3.31786	up	0.186344	1.74655	up	Signaling: TGF beta
WBGene00004860	C32D5.2	0.0433581	2.25812	up	0.266465	1.1074	up	Signaling: TGF beta
WBGene00004862	T05A10.1	0.0114943	2.22832	up	0.294071	1.34811	up	Signaling: TGF beta
WBGene00004879	C48B6.6	0.00110195	3.2587	up	0.312532	1.36576	up	mRNA functions: processing: NMD
WBGene00004929	AC7.2	0.00200231	2.02838	up	0.130531	1.40323	up	Signaling: small GTPase: Ras
WBGene00004933	F55H2.1	0.0338755	2.43397	up	0.0184933	1.60075	up	Stress response: oxidative
WBGene00004947	T28F12.3	0.011997	2.40992	up	0.104816	1.61412	up	Signaling: small GTPase: Ras
WBGene00004951	K10B3.10	0.00769045	2.73733	up	0.062188	2.26264	up	Cytoskeleton: unassigned
WBGene00004979	F42G8.11	0.000225	2.99322	up	0.17364	1.51602	up	Transmembrane transport: unassigned
WBGene00005000	C48E7.10	0.0036281	2.9426	up	0.0798909	2.10232	up	Stress response: pathogen: saposin
WBGene00005642	C05E4.3	0.00398228	2.16798	up	0.0124349	1.58096	up	Proteolysis general: inhibitor: serine
WBGene00005649	F20D6.3	0.00375138	5.93483	up	0.0552499	2.33812	up	Proteolysis general: inhibitor: serine
WBGene00005655	K11D12.3	0.00523651	2.02289	up	0.0848155	2.3803	up	Transmembrane protein: seven transmembrane receptor: srr
WBGene00006331	R10E4.2	0.0276217	2.70137	up	0.0400249	1.93478	up	Development: sex determination
WBGene00006352	F26E4.1	0.00124028	2.78568	up	0.0926756	2.08785	up	Signaling: phosphatase: unassigned
WBGene00006415	F38H4.7	0.0298015	2.33446	up	0.0722928	1.82203	up	Unassigned
WBGene00006450	C28C12.10	0.0224531	2.85943	up	0.1534	1.33066	up	Signaling: small GTPase: Rho/Rac
WBGene00006454	T14G12.2	0.0125862	3.04217	up	0.0668248	1.67743	up	Neuronal function: synaptic function: unassigned
WBGene00006503	W06D4.5	0.0184535	2.5362	up	0.0406022	1.70153	up	Signaling: heteromeric G protein: unassigned
WBGene00006523	F26G5.9	0.00136791	2.0267	up	0.0177853	1.95359	up	Proteolysis proteasome: E3: RING finger
WBGene00006568	Y43C5A.5	0.0494622	2.63404	up	0.158503	2.02007	up	Metabolism: pentose phosphate pathway
WBGene00006599	B0545.1	0.000763	2.12746	up	0.0502951	1.51956	up	Neuronal function: unassigned
WBGene00006629	Y39E4B.4	0.0182111	2.16414	up	0.458163	1.23121	up	Transmembrane protein: unassigned
WBGene00006656	F21C3.1	0.00460288	2.43078	up	0.0892101	1.72788	up	Transmembrane transport: potassium channel
WBGene00006663	ZC410.4	0.0467378	3.34179	up	0.520555	1.37182	up	Transmembrane transport: potassium channel
WBGene00006680	C52B9.6	0.0127368	2.00201	up	0.0394352	1.48224	up	Transmembrane transport: potassium channel
WBGene00006701	C35B1.1	0.0143444	2.35683	up	0.0572612	1.85366	up	Proteolysis proteasome: E3: unassigned
WBGene00006702	Y71G12B.15	0.00467897	2.02051	up	0.101401	1.74508	up	Proteolysis proteasome: E2
WBGene00006705	Y94H6A.6	0.0233406	3.89125	up	0.0859932	3.77099	up	Proteolysis proteasome: E2
WBGene00006718	C28G1.1	0.0269208	3.31611	up	0.116752	2.10458	up	Proteolysis proteasome: E3: unassigned
WBGene00006738	Y48A5A.2	0.0102851	2.03962	up	0.0192287	1.72954	up	Protein modification: SUMO
WBGene00006755	ZK1098.10	0.00278367	2.72875	up	0.125088	1.38634	up	Neuronal function: synaptic function: unassigned
WBGene00006757	F27D9.1	0.0201692	2.37138	up	0.0450181	1.67149	up	Neuronal function: synaptic function: vesicle trafficking
WBGene00006788	F45E10.1	0.0222291	2.82581	up	0.138697	1.64289	up	Neuronal function: unassigned
WBGene00006791	T04D1.3	0.00835286	2.96281	up	0.0792866	2.24055	up	Neuronal function: synaptic function: vesicle trafficking
WBGene00006823	C06A5.7	0.00346654	2.04696	up	0.0538838	1.53814	up	Cytoskeleton: unassigned
WBGene00006852	C53D6.2	0.0198567	3.19465	up	0.41057	1.70584	up	Signaling: TGF beta
WBGene00006875	T22C8.8	0.00066	2.09286	up	0.0121213	1.99375	up	Cytoskeleton: claudin
WBGene00006893	F10E7.4	0.0182485	2.57485	up	0.370311	1.77721	up	Extracellular material: matrix
WBGene00006932	B0025.1	0.0044376	2.69283	up	0.0266851	1.55651	up	Signaling: lipid: kinase PI3
WBGene00006941	C46C2.1	0.0401046	2.06889	up	0.00932507	1.52416	up	Signaling: S/T kinase
WBGene00006961	B0041.7	0.0151442	2.42338	up	0.781417	1.06847	up	DNA: repair
WBGene00006977	F59B2.6	0.0329941	2.01056	up	0.162491	1.74699	up	Development: germline
WBGene00006983	T03G11.8	0.0211309	4.88105	up	0.997887	1.00096	up	Extracellular material: matrix
WBGene00006986	Y75B8A.35	0.000902	2.98787	up	0.0439077	1.7532	up	Transcription factor: bZIP
WBGene00007047	T20F10.1	0.0150028	2.80932	up	0.0138812	1.90956	up	Signaling: S/T kinase
WBGene00007055	F41E6.6	0.00854795	4.03272	up	0.0892586	1.86138	up	Proteolysis general: aspartate: cathepsin
WBGene00007064	2RSSE.1	0.0323614	2.38897	up	0.0423482	1.75947	up	Signaling: small GTPase: Rho/Rac
WBGene00007071	AC3.5	0.00434539	2.2403	up	0.573387	1.15148	up	Proteolysis general: unassigned
WBGene00007131	B0284.1	0.0263425	4.10819	up	0.0798891	1.47106	up	Development: somatic
WBGene00007144	B0334.4	0.015821	2.64994	up	0.808004	0.945296	down	Transmembrane transport: lipid
WBGene00007177	B0399.2	0.0184522	2.39743	up	0.0654118	2.33313	up	Metabolism: lipid: o-acyl transferase
WBGene00007200	B0513.9	0.0493899	2.64162	up	0.0406417	1.73446	up	Trafficking: vesicle targeting/fusion: SNARE
WBGene00007206	B0564.6	0.00343018	3.82425	up	0.24727	1.5793	up	Unassigned: regulated by multiple stresses
WBGene00007221	C01F6.1	0.00240408	3.73147	up	0.058433	1.87556	up	Signaling: lipid: unassigned
WBGene00007227	C01G6.5	0.0424447	2.25341	up	0.535055	1.21722	up	Transcription factor: forkhead
WBGene00007270	C03C10.4	0.0376463	2.28382	up	0.112601	1.64184	up	Signaling: SH domain
WBGene00007317	C05A9.2	0.0258206	2.6409	up	0.114513	1.45372	up	Transmembrane protein: unassigned
WBGene00007322	C05B5.5	1.09e-05	9.18884	up	0.380384	1.81018	up	Proteolysis proteasome: E3: F box
WBGene00007336	C05C12.4	0.028882	2.22785	up	0.00878238	1.54949	up	Transmembrane protein: unassigned
WBGene00007366	C06B3.7	0.0280108	3.44301	up	0.105627	1.4221	up	Unassigned
WBGene00007405	C07A9.9	0.00919098	3.62519	up	0.167846	1.94689	up	Unassigned
WBGene00007424	C08B6.3	0.0232385	2.06474	up	0.702346	1.07508	up	Unassigned: Glycosyltransferase family A
WBGene00007460	C08F11.13	0.0435601	3.11336	up	0.0666744	1.68974	up	Transmembrane protein: unassigned
WBGene00007492	C09G9.1	0.0179463	2.0864	up	0.0951473	2.13768	up	Unassigned
WBGene00007505	C10C5.1	0.00138999	2.97917	up	0.114483	2.45085	up	Transmembrane transport: ion channel
WBGene00007508	C10C5.4	0.0167781	2.60899	up	0.172462	2.24861	up	Metabolism: amino acid: unassigned
WBGene00007590	C14C10.7	0.0139988	2.12129	up	0.10461	1.51571	up	Unassigned: TransThyretin-Related family domain
WBGene00007592	C14H10.2	0.000148	2.12887	up	0.274299	1.20661	up	Signaling: Janus
WBGene00007606	C15C8.4	0.0175839	2.0688	up	0.287529	0.812073	down	Metabolism: lipid: binding
WBGene00007621	C16C2.4	0.00951726	2.55457	up	0.0540001	1.35829	up	Unassigned
WBGene00007647	C17E4.10	0.0133483	2.74193	up	0.150705	1.92514	up	Unassigned: regulated by multiple stresses
WBGene00007687	C18E9.7	0.0431652	3.34364	up	0.540809	1.51739	up	Unassigned: regulated by multiple stresses
WBGene00007716	C25D7.4	0.00129078	2.9702	up	0.348229	1.25749	up	Proteolysis proteasome: E3: F box
WBGene00007741	C26C6.7	0.0186513	2.39381	up	0.904145	0.994434	down	Globin
WBGene00007765	C27B7.9	0.00452358	5.4563	up	0.317107	2.27744	up	Unassigned: regulated by multiple stresses
WBGene00007840	C31C9.6	0.000791	6.71243	up	0.738763	1.17662	up	Cytoskeleton: actin function: binding
WBGene00007846	C31E10.5	0.00521035	2.22327	up	0.702606	0.933523	down	Unassigned
WBGene00007855	C31H5.4	0.0234453	4.14831	up	0.0670473	2.15892	up	Unassigned: regulated by multiple stresses
WBGene00007882	C33A12.3	0.0220305	2.64731	up	0.0118299	1.71397	up	Unassigned
WBGene00007883	C33A12.4	0.000336	4.43221	up	0.063463	2.0587	up	Unassigned
WBGene00007900	C33D9.6	0.0285477	2.09793	up	0.281023	1.65094	up	Unassigned
WBGene00007957	C35C5.8	0.00485109	9.00549	up	0.0552345	4.45331	up	Unassigned: regulated by multiple stresses
WBGene00007974	C36B1.7	0.000491	2.32616	up	0.713668	1.07549	up	Metabolism: 1CC: folate
WBGene00007976	C36B1.9	0.0436866	3.82781	up	0.440902	1.56094	up	Proteolysis proteasome: E3: RING finger
WBGene00007983	C36E8.4	0.0254453	2.13824	up	0.11415	2.16599	up	Unassigned
WBGene00008052	C41C4.7	0.000894	2.19021	up	0.070643	1.92114	up	Transmembrane transport: amino acid
WBGene00008100	C44H9.5	0.00287575	3.72444	up	0.215639	1.30605	up	Transmembrane protein: unassigned
WBGene00008101	C44H9.6	0.0275084	4.12861	up	0.307534	1.53205	up	Transmembrane protein: unassigned
WBGene00008139	C47D12.5	0.0431699	3.80969	up	0.15665	2.63992	up	Transmembrane protein: unassigned
WBGene00008167	C48B4.1	0.00214967	4.05315	up	0.933594	1.03696	up	Metabolism: lipid: beta oxidation
WBGene00008176	C48B4.13	0.0101212	2.56659	up	0.190854	1.59365	up	Unassigned
WBGene00008183	C48G7.3	0.0273939	2.30242	up	0.0740498	1.82871	up	Signaling: small GTPase: Rab
WBGene00008273	C53B4.3	0.00403034	3.51731	up	0.0430809	1.84376	up	Transmembrane transport: solute carrier
WBGene00008274	C53B4.4	0.000259	4.19063	up	0.118603	2.12149	up	Transmembrane protein: unassigned
WBGene00008304	C54D10.10	0.0114969	3.40874	up	0.0144526	1.96259	up	Proteolysis general: serine
WBGene00008309	C54E10.5	0.014027	2.06808	up	0.114166	2.30254	up	Transcription factor: NHR
WBGene00008343	C56A3.4	0.0252837	2.55254	up	0.0222892	1.84869	up	Proteolysis proteasome: E3: RING finger
WBGene00008392	D1086.5	0.0153068	2.52045	up	0.0196044	1.65246	up	Unassigned: regulated by multiple stresses
WBGene00008402	D2013.2	0.0322094	2.06667	up	0.588213	1.10077	up	Unassigned
WBGene00008412	D2030.2	0.0109551	2.89441	up	0.110528	1.95136	up	Proteolysis general: unassigned
WBGene00008419	D2030.9	0.0243043	2.14722	up	0.051489	1.70695	up	Proteolysis proteasome: E3: unassigned
WBGene00008421	D2030.12	0.0165983	3.05005	up	0.0340573	1.86559	up	Transmembrane protein: unassigned
WBGene00008429	D2085.4	0.00296643	2.61469	up	0.331121	1.23728	up	Proteolysis proteasome: E3: unassigned
WBGene00008430	D2085.5	0.0114833	2.27612	up	0.12632	1.48948	up	Signaling: small GTPase: unassigned
WBGene00008477	E03H4.10	0.00330519	5.25988	up	0.112189	2.72331	up	Stress response: C-type Lectin
WBGene00008576	F08G2.4	0.0258841	3.84003	up	0.156648	2.08341	up	Unassigned: regulated by multiple stresses
WBGene00008588	F08G12.5	0.00674315	7.7571	up	0.0538613	2.51362	up	Transmembrane protein: unassigned
WBGene00008677	F11A5.9	0.0167967	3.67837	up	0.210221	2.47053	up	Transmembrane transport: major facilitator
WBGene00008681	F11A6.2	0.018641	3.81214	up	0.202794	1.75329	up	Metabolism: lipid: phospholipid
WBGene00008691	F11C1.2	0.0139175	2.92357	up	0.0735359	1.5979	up	Transmembrane protein: unassigned
WBGene00008745	F13E6.1	0.0161909	2.16326	up	0.0726838	1.50899	up	Unassigned
WBGene00008777	F13H10.6	0.00530524	2.88437	up	0.0717435	1.77517	up	Unassigned
WBGene00008850	F15B9.6	0.0469555	3.59566	up	0.0509839	1.62076	up	Transmembrane protein: unassigned
WBGene00008876	F16A11.1	0.0444787	2.13543	up	0.216105	1.66572	up	Proteolysis proteasome: E3: RING finger
WBGene00008885	F16C3.1	0.0413409	3.38095	up	0.425584	1.27295	up	Transmembrane protein: seven transmembrane receptor: unassigned
WBGene00008910	F17C8.3	0.0478782	3.95927	up	0.680316	1.0739	up	Unassigned
WBGene00008915	F17C11.4	0.0488589	2.01712	up	0.0115889	1.92233	up	Unassigned
WBGene00008953	F19C6.4	0.0422873	2.33583	up	0.981036	1.00406	up	Proteolysis general: metallopeptidase
WBGene00008988	F20G2.5	0.00456177	6.79774	up	0.0871357	2.37961	up	Stress response: pathogen: unassigned
WBGene00009010	F21D5.5	0.00505148	4.45881	up	0.182491	1.25348	up	DNA: repair
WBGene00009026	F21G4.5	0.0117859	2.5249	up	0.256812	1.77292	up	Unassigned
WBGene00009050	F22D6.2	0.00498841	2.02836	up	0.0829886	1.91312	up	Nucleic acid: binding: zinc finger
WBGene00009058	F22E12.1	0.010305	2.58921	up	0.263608	1.61246	up	Proteolysis general: serine
WBGene00009097	F23H12.9	0.00602427	2.91609	up	0.0842092	2.0606	up	Stress response: pathogen: unassigned
WBGene00009116	F25H2.2	0.0394264	2.36717	up	0.23277	1.75826	up	Signaling: heteromeric G protein: unassigned
WBGene00009124	F25H2.13	0.0330845	2.81402	up	0.143865	1.56505	up	DNA: telomere
WBGene00009162	F26E4.7	0.0180044	4.84547	up	0.12241	2.17951	up	Development: general
WBGene00009383	F35B12.3	0.00963787	3.3159	up	0.209706	1.56205	up	mRNA functions: processing: unassigned
WBGene00009386	F35B12.6	0.0255402	2.24772	up	0.676629	0.92658	down	Proteolysis general: serine
WBGene00009403	F35C11.4	0.0272811	3.4726	up	0.102373	2.5017	up	Transmembrane protein: unassigned
WBGene00009447	F35H8.2	0.0391538	3.35243	up	0.217129	1.43426	up	Protein modification: carbohydrate
WBGene00009479	F36F2.6	0.0223352	2.67551	up	0.689983	0.914022	down	Transcription: general machinery: RNA Pol II: elongation
WBGene00009482	F36G3.1	0.0486505	2.20885	up	0.658066	1.08515	up	Unassigned: regulated by multiple stresses
WBGene00009485	F36G9.3	0.0205881	2.16008	up	0.374164	1.27182	up	Transmembrane transport: major facilitator
WBGene00009498	F36H2.1	0.00734873	2.41183	up	0.101481	1.8461	up	Metabolism: lipid: phospholipid
WBGene00009499	F36H2.2	0.0157252	2.21587	up	0.0302563	1.43871	up	Transmembrane transport: solute carrier
WBGene00009503	F37A8.5	0.0482275	4.17809	up	0.086459	3.22866	up	Unassigned
WBGene00009552	F39B1.1	0.0306884	2.14795	up	0.0882468	1.2608	up	Signaling: lipid: kinase PI3
WBGene00009562	F39H2.1	0.0190901	2.02915	up	0.776604	0.926797	down	Neuronal function: synaptic function: neuropeptide
WBGene00009594	F40F12.5	0.0484707	2.45841	up	0.0970459	1.62455	up	Transcription: unassigned
WBGene00009660	F43G6.8	0.0182961	2.57595	up	0.00246138	1.74777	up	Proteolysis proteasome: E3: RING finger
WBGene00009673	F43G9.13	0.00565056	2.58878	up	0.118339	1.35805	up	Transmembrane protein: unassigned
WBGene00009679	F44D12.2	0.0146398	2.2239	up	0.155584	1.52294	up	Transmembrane protein: unassigned
WBGene00009774	F46B6.9	0.0172272	5.24947	up	0.105624	1.81605	up	Transmembrane protein: unassigned
WBGene00009796	F46G10.1	0.0237832	2.25185	up	0.977661	1.00305	up	Transmembrane transport: potassium channel
WBGene00009797	F46G10.2	0.000479	3.18349	up	0.215349	2.0037	up	Transmembrane protein: unassigned
WBGene00009798	F46G10.4	0.0194327	2.37046	up	0.788168	0.913277	down	Transmembrane protein: unassigned
WBGene00009803	F47B8.2	0.025244	3.69538	up	0.0816558	2.03145	up	Transmembrane protein: unassigned
WBGene00009805	F47B8.4	0.0166574	2.80906	up	0.0897898	1.28816	up	Stress response: pathogen: unassigned
WBGene00009839	F47H4.8	0.015482	4.70369	up	0.0977289	2.10716	up	Proteolysis proteasome: E3: F box
WBGene00009888	F49E2.5	0.0124192	2.59024	up	0.193828	2.00324	up	Unassigned
WBGene00009903	F49E12.10	0.0034359	5.25931	up	0.155394	2.16849	up	Metabolism: lipid: fatty acid
WBGene00009907	F49H6.3	0.00776679	23.3201	up	0.100816	7.34581	up	Transmembrane protein: unassigned
WBGene00009914	F49H6.13	0.000824	19.7654	up	0.0862176	4.42313	up	Transmembrane protein: unassigned
WBGene00009921	F52B5.2	0.0340895	2.14849	up	0.23783	0.773725	down	Signaling: S/T kinase
WBGene00009927	F52B11.5	0.00462572	3.78618	up	0.575951	1.17938	up	Unassigned: regulated by multiple stresses
WBGene00009945	F52H3.3	0.00322304	2.65723	up	0.288694	1.19938	up	Unassigned: BTB and MATH domain
WBGene00009996	F53F4.14	0.0454567	3.14786	up	0.284709	1.68233	up	DNA: telomere
WBGene00010018	F54B8.3	0.0367906	2.54838	up	0.0116688	1.49816	up	Proteolysis proteasome: E3: F box
WBGene00010028	F54B11.5	0.0354878	2.72972	up	0.0808208	2.17573	up	Proteolysis proteasome: E3: RING finger
WBGene00010041	F54C9.3	0.00168134	3.97876	up	0.135476	2.48223	up	Unassigned: regulated by multiple stresses
WBGene00010050	F54D5.4	0.00182538	3.44125	up	0.230784	1.45458	up	Stress response: pathogen: unassigned
WBGene00010061	F54E12.2	0.0274801	2.10712	up	0.398367	1.08517	up	Transcription: unassigned
WBGene00010125	F55G11.5	0.013665	2.07544	up	0.220179	1.29305	up	Stress response: pathogen: CUB
WBGene00010140	F56A8.4	0.0229955	2.01192	up	0.968442	0.989031	down	Unassigned
WBGene00010175	F56H11.2	0.0265159	2.44119	up	0.0800929	1.42163	up	Transmembrane protein: unassigned
WBGene00010177	F57A8.1	0.00942522	2.04162	up	0.0549777	1.82794	up	Unassigned
WBGene00010232	F58B3.6	0.0019505	2.72513	up	0.0845322	1.99252	up	Unassigned
WBGene00010262	F58E10.7	0.011501	2.05476	up	0.133445	1.35521	up	Unassigned
WBGene00010290	F58H1.7	0.00714697	2.65322	up	0.370673	1.32808	up	Unassigned
WBGene00010308	F59B2.3	0.0113644	2.1773	up	0.0688545	2.42772	up	Metabolism: carbohydrate
WBGene00010368	H06A10.1	0.0111436	2.03684	up	0.127442	1.2824	up	Unassigned: regulated by multiple stresses
WBGene00010427	H37N21.1	0.0154419	2.26763	up	0.111593	1.85484	up	Stress response: pathogen: unassigned
WBGene00010440	JC8.8	0.00578477	13.1365	up	0.0515369	7.18175	up	Unassigned: TransThyretin-Related family domain
WBGene00010475	K01F9.2	0.0196286	6.83515	up	0.0650145	2.88875	up	Unassigned: regulated by multiple stresses
WBGene00010480	K01G5.9	0.005786	2.4335	up	0.0255745	1.9541	up	Metabolism: amino acid: synthesis
WBGene00010488	K02A11.3	0.00807014	5.29915	up	0.0874512	2.24762	up	mRNA functions: processing: nuclease
WBGene00010498	K02B12.5	0.0118004	2.53497	up	0.474176	1.23319	up	Unassigned: regulated by multiple stresses
WBGene00010503	K02C4.5	0.00992178	2.42186	up	0.605666	1.06778	up	Unassigned
WBGene00010507	K02E2.6	0.0181159	2.04309	up	0.374613	1.25864	up	Proteolysis general: aspartate: unassigned
WBGene00010538	K03H1.3	0.00304979	2.98575	up	0.926807	0.974036	down	Unassigned
WBGene00010540	K03H1.5	0.0245514	5.6092	up	0.0949917	2.52303	up	Stress response: unassigned
WBGene00010545	K03H1.10	0.000975	3.72586	up	0.627661	1.07991	up	Transcription: chromatin modification: acetyltransferase
WBGene00010546	K03H1.11	0.0107429	2.20768	up	0.375258	1.08911	up	Development: somatic
WBGene00010553	K04C1.3	0.00613508	4.73397	up	0.26305	1.33625	up	Transcription factor: ZF
WBGene00010595	K06A4.5	0.000325	2.34466	up	0.846954	0.949923	down	Metabolism: lipid: beta oxidation
WBGene00010620	K07A12.1	0.00122114	3.06708	up	0.700095	1.10589	up	Transcription factor: unassigned
WBGene00010632	K07C5.9	0.00372091	2.00544	up	0.40001	1.45193	up	Unassigned
WBGene00010658	K08D8.4	0.0216323	3.2921	up	0.18618	2.06868	up	Stress response: pathogen: CUB
WBGene00010667	K08E4.3	0.0353687	3.20108	up	0.0194484	1.96544	up	Unassigned
WBGene00010676	K08F4.1	0.0126064	2.00525	up	0.407762	1.2676	up	DNA: repair
WBGene00010700	K09A9.1	0.00342566	2.99077	up	0.115307	2.04522	up	Signaling: MAPK
WBGene00010701	K09A9.3	0.00119263	2.25473	up	0.918129	1.02128	up	Transmembrane transport: solute carrier
WBGene00010822	M01G12.9	0.00150797	4.6457	up	0.167187	1.66517	up	Unassigned: regulated by multiple stresses
WBGene00010850	M04C3.1	0.00200767	3.27723	up	0.148501	1.78626	up	Unassigned
WBGene00010851	M04C3.2	0.00250291	2.01314	up	0.618626	1.11081	up	Stress response: pathogen: unassigned
WBGene00010856	M04C9.1	0.0133495	2.89251	up	0.541409	1.13599	up	Proteolysis general: unassigned
WBGene00010868	M04G12.4	0.0313048	2.01055	up	0.599827	1.23315	up	Unassigned
WBGene00010897	M28.6	0.00339279	5.44408	up	0.443761	1.14187	up	Unassigned
WBGene00010907	M88.4	0.00415893	2.96922	up	0.059034	1.69188	up	Unassigned
WBGene00010944	M176.5	0.0159104	2.22459	up	0.157905	1.22839	up	Unassigned
WBGene00010945	M176.8	0.0378527	2.10801	up	0.0442448	1.3417	up	Extracellular material: chitinase
WBGene00010977	R02D5.3	0.00899758	20.4093	up	0.0502728	17.6084	up	Transmembrane protein: unassigned
WBGene00011000	R03G8.6	0.0310235	2.22087	up	0.00279761	0.700397	down	Proteolysis general: metallopeptidase
WBGene00011058	R06C1.2	0.00154821	2.98231	up	0.0191865	1.95736	up	Metabolism: unassigned
WBGene00011060	R06C1.6	0.00114498	2.39843	up	0.220737	1.89474	up	Unassigned
WBGene00011073	R07A4.2	0.0214443	4.8913	up	0.062354	4.09453	up	Transmembrane protein: unassigned
WBGene00011089	R07B7.5	0.0290201	2.34981	up	0.918199	1.00663	up	Metabolism: amino acid: breakdown
WBGene00011090	R07B7.6	0.0248454	4.15776	up	0.217019	1.60961	up	Protein modification: carbohydrate
WBGene00011097	R07B7.13	0.0461036	2.61302	up	0.0506876	1.36358	up	Transcription factor: NHR
WBGene00011146	R08D7.6	0.0118649	2.03133	up	0.113986	1.66762	up	Metabolism: nucleotide
WBGene00011147	R08D7.7	0.0337151	2.30615	up	0.555909	1.24096	up	Metabolism: carbohydrate
WBGene00011190	R10D12.9	0.0257603	8.7756	up	0.0661948	4.03299	up	Transmembrane transport: sugar
WBGene00011252	R11H6.4	0.0143349	12.2564	up	0.0859753	4.80942	up	Unassigned: regulated by multiple stresses
WBGene00011263	R13H4.5	0.000805	3.31835	up	0.123211	2.10508	up	Proteolysis proteasome: E3: F box
WBGene00011287	R90.5	0.00863579	2.44075	up	0.545818	1.19143	up	Globin
WBGene00011330	T01D3.6	0.00259065	2.83492	up	0.0588157	2.23391	up	Unassigned
WBGene00011349	T01H3.3	0.0345849	2.51895	up	0.0936833	1.57148	up	Transmembrane transport: major facilitator
WBGene00011400	T03F6.4	0.00267219	2.5059	up	0.383003	1.53419	up	Unassigned
WBGene00011416	T04A11.1	2.02e-05	2.80937	up	0.574432	1.05487	up	Metabolism: unassigned
WBGene00011436	T04F3.1	0.015098	2.63075	up	0.694525	1.14977	up	Unassigned
WBGene00011445	T04F8.7	0.00110347	2.28498	up	0.178342	1.58997	up	Unassigned: regulated by multiple stresses
WBGene00011482	T05E11.6	0.044946	2.08785	up	0.266406	1.18734	up	Stress response: pathogen: unassigned
WBGene00011494	T05F1.9	0.00115023	4.42988	up	0.0307571	1.41939	up	Unassigned: regulated by multiple stresses
WBGene00011520	T06C12.13	0.0304023	2.0997	up	0.29062	1.36221	up	Transcription factor: NHR
WBGene00011718	T11G6.3	0.0396795	2.22501	up	0.895054	1.04247	up	Transmembrane transport: solute carrier
WBGene00011720	T11G6.5	0.0198335	2.14296	up	0.523281	1.21125	up	Unassigned
WBGene00011734	T12D8.6	0.0406229	2.02039	up	0.217247	1.56988	up	Muscle function
WBGene00011760	T13H5.6	0.00779177	2.31991	up	0.310098	1.56968	up	Transmembrane transport: unassigned
WBGene00011817	T16H12.9	0.0339082	4.73832	up	0.0588682	1.97242	up	Unassigned
WBGene00011888	T21B10.6	0.0285613	2.56596	up	0.111449	1.8371	up	Extracellular material: cuticlin
WBGene00011894	T21C9.8	0.0316085	2.97	up	0.0897364	1.4179	up	Unassigned: regulated by multiple stresses
WBGene00011916	T22C1.5	0.0139739	2.43814	up	0.0361083	1.19629	up	Unassigned
WBGene00011920	T22C1.11	0.0412045	2.3018	up	0.983576	1.00472	up	Unassigned
WBGene00011940	T23B5.3	0.0178692	2.20315	up	0.0884841	1.84803	up	Unassigned
WBGene00011966	T23G7.3	0.00573861	2.39159	up	0.0500974	1.65957	up	DNA: telomere
WBGene00011969	T23G11.4	0.00419116	3.10646	up	0.218222	1.45242	up	Unassigned
WBGene00011970	T23G11.5	0.0172733	4.4982	up	0.113013	2.10196	up	Signaling: small GTPase: unassigned
WBGene00011984	T24C2.5	0.0170664	2.9084	up	0.137601	1.76762	up	Unassigned
WBGene00011995	T24F1.3	0.0197799	2.03912	up	0.31204	1.14557	up	Signaling: small GTPase: Ras
WBGene00012013	T25B9.7	0.0372325	2.40434	up	0.172756	1.4163	up	Stress response: detoxification: ugt
WBGene00012142	T28H10.1	0.024629	2.47254	up	0.0509076	1.81775	up	Metabolism: unassigned
WBGene00012143	T28H10.2	0.0231735	2.02239	up	0.00846253	1.53407	up	Unassigned
WBGene00012152	VK10D6R.1	0.0042151	3.11164	up	0.236668	1.63172	up	Stress response: pathogen: caenacin
WBGene00012163	VZK822L.2	0.0402081	3.09979	up	0.623102	1.18312	up	Transmembrane protein: unassigned
WBGene00012185	W01F3.2	0.000723	6.25136	up	0.130219	2.04619	up	Unassigned: regulated by multiple stresses
WBGene00012295	W06B3.1	0.00391578	3.93108	up	0.0639976	2.6917	up	Metabolism: 1CC: unassigned
WBGene00012319	W07A8.2	0.00175792	2.62129	up	0.0833659	2.12461	up	Signaling: lipid: phospholipase A
WBGene00012362	W09D10.4	0.00185222	2.06199	up	0.394904	1.23336	up	Signaling: phosphatase: unassigned
WBGene00012389	Y6B3B.4	0.01858	2.45169	up	0.291936	1.24246	up	Cell cycle: unassigned
WBGene00012437	Y11D7A.14	0.00392386	2.70992	up	0.875874	1.09854	up	Muscle function
WBGene00012449	Y17D7B.1	0.0208409	5.1416	up	0.0762453	3.13798	up	Transcription factor: NHR
WBGene00012466	Y17G7B.13	0.0220629	2.72864	up	0.0340142	1.82619	up	Signaling: lipid: kinase inositol
WBGene00012527	Y32F6A.1	0.049448	2.43936	up	0.191582	1.41653	up	Protein modification: methyltransferase
WBGene00012554	Y37D8A.16	0.00703813	7.0913	up	0.0568983	3.47196	up	Transmembrane protein: unassigned
WBGene00012644	Y39A1A.5	0.0161892	4.72286	up	0.116133	2.04425	up	Trafficking: vesicle targeting/fusion: RAB
WBGene00012666	Y39B6A.3	0.00492722	2.04492	up	0.754172	0.974624	down	Metabolism: mitochondria: iron sulfur assembly
WBGene00012712	Y39E4A.2	0.0484705	2.12906	up	0.218589	2.06086	up	Transmembrane transport: solute carrier
WBGene00012778	Y42A5A.3	0.0272955	2.18109	up	0.00404161	1.72523	up	Unassigned
WBGene00012786	Y43C5B.3	0.0312987	2.22641	up	0.969524	1.01419	up	Transmembrane transport: mitochondrial: solute carrier
WBGene00012825	Y43F8C.3	0.0208413	2.60565	up	0.0770159	2.69371	up	Unassigned: regulated by multiple stresses
WBGene00012868	Y45F10A.6	0.0050891	2.6856	up	0.140581	1.14557	up	Unassigned
WBGene00012907	Y46G5A.17	0.0491966	2.32916	up	0.0844564	2.61291	up	Metabolism: lipid: beta oxidation
WBGene00012923	Y47D3A.2	0.0286046	2.42801	up	0.0813558	1.41253	up	Proteolysis proteasome: E3: F box
WBGene00012938	Y47D3A.32	0.0189675	2.34806	up	0.953015	0.972719	down	Transmembrane protein: unassigned
WBGene00012988	Y48C3A.4	0.00614153	2.43528	up	0.0607011	2.59486	up	Nucleic acid: binding: zinc finger
WBGene00013034	Y49E10.11	0.0123099	2.44148	up	0.201363	1.73642	up	Metabolism: lipid: phospholipid
WBGene00013149	Y53F4B.1	0.0359882	2.55359	up	0.882378	0.985656	down	Unassigned
WBGene00013202	Y54E5A.7	0.000944	3.11055	up	0.0625724	2.43516	up	Signaling: small GTPase: unassigned
WBGene00013228	Y56A3A.7	0.0143783	2.41909	up	0.00308085	1.78435	up	Unassigned
WBGene00013295	Y57G11B.2	0.0132652	2.25709	up	0.611694	1.17606	up	Unassigned
WBGene00013382	Y62E10A.16	0.0265922	2.069	up	0.0547539	2.01186	up	Development: germline
WBGene00013489	Y69H2.14	0.0177693	2.99556	up	0.0611508	1.6401	up	Extracellular material: collagen
WBGene00013496	Y70D2A.1	0.0226117	2.28111	up	0.471629	1.48966	up	Transmembrane protein: seven transmembrane receptor: unassigned
WBGene00013555	Y75B8A.21	0.000404	2.15972	up	0.0495573	1.49946	up	Proteolysis proteasome: E3: F box
WBGene00013595	Y87G2A.3	0.00399177	2.22532	up	0.0512379	1.62588	up	Lysosome: autophagy
WBGene00013602	Y87G2A.16	0.00399371	4.56082	up	0.100144	1.85208	up	Extracellular material: chondroitin sulfotransferase
WBGene00013636	Y105C5A.12	0.0243843	2.0423	up	0.00728229	1.34412	up	Unassigned: regulated by multiple stresses
WBGene00013647	Y105C5B.5	0.00704034	2.42056	up	0.203899	2.14999	up	Unassigned: regulated by multiple stresses
WBGene00013702	Y106G6D.6	0.0340678	2.26369	up	0.370058	1.37267	up	Unassigned
WBGene00013709	Y106G6E.6	0.0166434	2.11885	up	0.0913666	1.57156	up	Signaling: casein kinase
WBGene00013732	Y111B2A.8	0.00434258	2.10824	up	0.119256	1.74526	up	Signaling: AMPK
WBGene00013736	Y111B2A.13	0.0190122	2.32714	up	0.0788169	1.75107	up	Transcription: general machinery: RNA Pol II: TFIIA
WBGene00013781	Y116A8B.4	0.0048695	7.26291	up	0.182431	2.01663	up	Unassigned
WBGene00013806	Y116A8C.29	0.00248262	3.12271	up	0.054414	2.35952	up	Transmembrane protein: unassigned
WBGene00013845	ZC47.14	0.0212806	3.62923	up	0.172102	1.41509	up	Proteolysis proteasome: E3: F box
WBGene00013882	ZC410.5	0.000704	2.52354	up	0.0959341	1.50693	up	Transmembrane protein: unassigned
WBGene00013897	ZC443.2	0.028211	2.69439	up	0.443236	1.36577	up	Unassigned: regulated by multiple stresses
WBGene00013968	ZK287.9	0.000478	3.73362	up	0.809987	0.897768	down	Transmembrane protein: unassigned
WBGene00013969	ZK337.1	0.0248896	2.76026	up	0.24708	1.74914	up	Proteolysis general: inhibitor: unassigned
WBGene00014004	ZK593.8	0.0173412	2.05161	up	0.234505	1.65234	up	Protein modification: unassigned
WBGene00014009	ZK617.2	0.0173241	4.70754	up	0.432067	1.52254	up	Metabolism: lipid: lipase
WBGene00014017	ZK632.10	0.0112342	2.05915	up	0.0145501	1.96913	up	Transmembrane protein: unassigned
WBGene00014023	ZK637.3	0.0117241	2.66791	up	0.0890138	1.52548	up	Transmembrane protein: unassigned
WBGene00014025	ZK637.5	0.0243805	3.52837	up	0.333887	1.37641	up	Transmembrane transport: unassigned
WBGene00014030	ZK637.13	0.0305945	2.05259	up	0.359859	1.14208	up	Globin
WBGene00014036	ZK643.5	0.0327121	2.06348	up	0.392119	1.44071	up	Unassigned
WBGene00014053	ZK669.3	0.0155004	4.33883	up	0.0655221	3.62586	up	Metabolism: unassigned
WBGene00014055	ZK669.5	0.0274293	2.57871	up	0.243236	1.13375	up	Signaling: unassigned
WBGene00014058	ZK673.2	0.000363	2.26589	up	0.00301284	1.70005	up	Metabolism: nucleotide
WBGene00014075	ZK757.4	0.0274111	2.08701	up	0.375307	1.24347	up	Protein modification: lipidation
WBGene00014099	ZK836.3	0.0200177	3.70774	up	0.0694369	1.81093	up	Transmembrane protein: unassigned
WBGene00014132	ZK896.1	0.00389012	5.57639	up	0.0578854	1.24669	up	Stress response: pathogen: CUB
WBGene00015009	B0041.5	0.00161698	2.71438	up	0.245334	1.29819	up	Transmembrane transport: solute carrier
WBGene00015059	B0228.1	0.0359654	2.2619	up	0.0146489	1.39368	up	Unassigned: regulated by multiple stresses
WBGene00015110	B0281.3	0.00708152	3.4768	up	0.976406	1.00677	up	Proteolysis proteasome: E3: RING finger
WBGene00015182	B0416.7	0.0438877	2.50368	up	0.0839174	1.65712	up	Unassigned: regulated by multiple stresses
WBGene00015219	B0507.2	0.0423997	2.16653	up	0.0210277	1.88256	up	Unassigned
WBGene00015227	B0507.10	0.0162215	6.985	up	0.0586542	1.6416	up	Unassigned: regulated by multiple stresses
WBGene00015293	C01C4.3	0.0153439	3.07302	up	0.0290934	1.65551	up	Signaling: S/T kinase
WBGene00015294	C01C10.2	0.0228879	3.49027	up	0.0467683	1.94212	up	Unassigned
WBGene00015295	C01C10.3	0.0176476	2.17991	up	0.0976837	1.58428	up	Metabolism: lipid: phospholipid
WBGene00015308	C01G5.6	0.0103669	3.14939	up	0.0484508	1.72252	up	Unassigned
WBGene00015324	C02B8.6	0.0181239	2.36759	up	0.00339064	1.61932	up	Proteolysis proteasome: E3: RING finger
WBGene00015356	C02F12.7	0.00110324	3.60804	up	0.399727	1.64463	up	Unassigned
WBGene00015362	C02H6.2	0.017943	4.06959	up	0.134007	2.63488	up	Proteolysis proteasome: E3: F box
WBGene00015451	C04F5.9	0.00848349	2.1251	up	0.408248	1.10692	up	Nucleic acid: binding: zinc finger
WBGene00015455	C04G6.5	0.048436	2.33755	up	0.143273	2.67872	up	Stress response: pathogen: unassigned
WBGene00015491	C05E4.12	0.000906	4.72093	up	0.00320966	1.63037	up	Unassigned
WBGene00015537	C06E4.8	0.0206817	7.72951	up	0.177455	2.56758	up	Unassigned: regulated by multiple stresses
WBGene00015539	C06E7.2	0.00322738	2.94121	up	0.438468	1.21047	up	Unassigned
WBGene00015552	C06G3.6	0.0130477	4.80616	up	0.0851826	2.61969	up	Cytoskeleton: unassigned
WBGene00015553	C06G3.7	0.0242695	2.06532	up	0.181911	1.19209	up	Metabolism: unassigned
WBGene00015560	C07A12.2	0.0455388	3.03325	up	0.0850779	2.47832	up	Unassigned: regulated by multiple stresses
WBGene00015561	C07A12.7	0.0222233	2.99499	up	0.0108996	1.84966	up	Unassigned
WBGene00015574	C07G3.2	0.00297178	5.00058	up	0.317543	1.92572	up	Stress response: pathogen: unassigned
WBGene00015580	C07H6.3	0.00535557	3.3947	up	0.304171	1.26993	up	Cell cycle: meiotic/mitotic spindle
WBGene00015593	C08E3.1	0.0268759	2.96171	up	0.0928972	1.70413	up	Unassigned
WBGene00015605	C08E3.13	0.0237381	2.43276	up	0.0470782	1.55072	up	Signaling: TGF beta
WBGene00015621	C09B7.2	0.0200195	2.30349	up	0.129718	1.42599	up	Unassigned: membrane spanning domain
WBGene00015633	C09D4.2	0.0032126	2.48513	up	0.043844	1.94788	up	Unassigned: regulated by multiple stresses
WBGene00015692	C10H11.3	0.00385541	2.16074	up	0.238144	1.6881	up	Stress response: detoxification: ugt
WBGene00015753	C14B9.3	0.00412641	3.47096	up	0.174852	1.44995	up	Unassigned
WBGene00015787	C15B12.6	0.0233002	3.17516	up	0.129774	1.79793	up	Unassigned
WBGene00015811	C16A3.6	0.048418	3.4779	up	0.196876	1.64332	up	mRNA functions: binding: unassigned
WBGene00015823	C16B8.3	0.000118	3.40319	up	0.0529201	3.47221	up	Unassigned: regulated by multiple stresses
WBGene00015857	C16D9.1	0.0192205	2.48574	up	0.255233	2.08613	up	Unassigned: regulated by multiple stresses
WBGene00015859	C16D9.4	0.00132466	5.62566	up	0.472042	1.38325	up	Unassigned: regulated by multiple stresses
WBGene00015930	C17H12.4	0.00431972	2.6227	up	0.148192	0.877078	down	Metabolism: unassigned
WBGene00015947	C18A11.1	0.00401657	3.82631	up	0.0685729	2.11723	up	Unassigned: regulated by multiple stresses
WBGene00015978	C18F10.7	0.0105015	4.12685	up	0.233769	2.09528	up	Unassigned
WBGene00016004	C18H9.6	0.0230257	3.83957	up	0.68602	0.928724	down	Unassigned
WBGene00016059	C24G6.2	0.0231986	2.7531	up	0.275662	1.72147	up	Signaling: Y kinase
WBGene00016120	C25H3.11	0.0249099	2.7037	up	0.93715	0.968563	down	Extracellular material: secreted protein
WBGene00016135	C26B9.6	0.00686367	2.10296	up	0.32239	1.37213	up	Proteolysis proteasome: E3: RING finger
WBGene00016150	C26F1.7	0.0226908	5.49201	up	0.0643733	2.82408	up	Signaling: unassigned
WBGene00016164	C27D9.2	0.0044437	4.84434	up	0.138047	2.36138	up	Unassigned: regulated by multiple stresses
WBGene00016187	C28G1.2	0.0232869	2.22083	up	0.103268	2.72252	up	Proteolysis general: unassigned
WBGene00016190	C28G1.5	0.0150884	3.83144	up	0.0875082	2.04077	up	Extracellular material: matrix
WBGene00016197	C28H8.6	0.012962	2.02786	up	0.0511366	1.94799	up	Muscle function
WBGene00016257	C30E1.8	0.0422855	2.69525	up	0.191895	1.27379	up	Pseudogene
WBGene00016260	C30F12.1	0.0162498	2.26996	up	0.622264	1.07062	up	Development: general
WBGene00016318	C32D5.11	0.0160623	2.56979	up	0.0619429	1.7052	up	Peroxisome: biogenesis
WBGene00016326	C32E8.11	0.00262637	2.49861	up	0.383077	1.26831	up	Proteolysis proteasome: E3: unassigned
WBGene00016331	C32F10.1	0.0131604	2.38947	up	0.130806	1.71368	up	Metabolism: lipid: binding
WBGene00016332	C32F10.4	0.0224608	3.29351	up	0.155157	1.8446	up	Transmembrane protein: unassigned
WBGene00016378	C33H5.11	0.0187511	2.56641	up	0.211327	1.69658	up	Proteolysis general: aspartate: unassigned
WBGene00016396	C34B2.11	0.0089998	3.09809	up	0.492495	1.07748	up	Transmembrane protein: unassigned
WBGene00016404	C34D4.13	0.0179506	2.48109	up	0.597861	1.16827	up	Unassigned: regulated by multiple stresses
WBGene00016406	C34D10.1	0.0353871	2.35197	up	0.106799	1.9271	up	Transmembrane protein: unassigned
WBGene00016407	C34D10.2	0.00979354	2.88169	up	0.111946	2.03917	up	Proteolysis proteasome: E3: RING finger
WBGene00016417	C34F11.8	0.0321043	3.17328	up	0.0257608	1.93817	up	Unassigned: regulated by multiple stresses
WBGene00016425	C34H4.2	0.01332	2.82609	up	0.100987	1.41157	up	Unassigned: regulated by multiple stresses
WBGene00016443	C35D10.6	0.00405993	2.57694	up	0.668107	1.06335	up	Metabolism: unassigned
WBGene00016474	C36C5.5	0.00375511	3.274	up	0.216583	1.54116	up	Unassigned: regulated by multiple stresses
WBGene00016481	C36C5.12	0.00587076	2.86746	up	0.0368007	1.43062	up	Unassigned: membrane spanning domain
WBGene00016521	C39B5.3	0.00394229	2.04935	up	0.0408227	1.62828	up	Proteolysis proteasome: E3: F box
WBGene00016585	C42C1.7	0.0218982	2.13267	up	0.348713	1.13214	up	Metabolism: lipid: o-acyl transferase
WBGene00016611	C43G2.2	0.0040154	3.75981	up	0.155328	1.86369	up	Cytoskeleton: unassigned
WBGene00016621	C43H8.1	0.00160278	2.71593	up	0.674944	1.11418	up	Nucleic acid: binding: zinc finger
WBGene00016650	C44E4.1	0.00685725	2.56824	up	0.391355	1.28028	up	Proteolysis proteasome: E3: unassigned
WBGene00016719	C46F9.3	0.00123674	8.1349	up	0.261313	2.37418	up	Development: apoptosis
WBGene00016759	C49A9.5	0.010522	3.89807	up	0.303825	1.17698	up	Unassigned: regulated by multiple stresses
WBGene00016760	C49A9.6	0.0133281	2.10262	up	0.0896637	1.23934	up	Unassigned
WBGene00016763	C49A9.9	0.0422856	2.09147	up	0.109298	1.47409	up	Development: general
WBGene00016769	C49C8.5	0.00121473	5.81956	up	0.00942482	1.64634	up	Stress response: pathogen: unassigned
WBGene00016795	C49H3.12	0.000815	3.32364	up	0.0529638	2.2696	up	Unassigned
WBGene00016801	C50C3.5	0.034698	2.22584	up	0.0107054	1.78315	up	Signaling: calcium: calmodulin
WBGene00016842	C50F7.1	0.0265988	2.06436	up	0.468463	1.0791	up	Neuronal function: synaptic function: neuropeptide
WBGene00016867	C52B9.4	0.0433359	2.39202	up	0.399556	1.21745	up	Transmembrane protein: unassigned
WBGene00016889	C52E12.4	0.0181025	2.0254	up	0.434272	1.26548	up	Unassigned
WBGene00016909	C54A12.2	0.046917	2.45175	up	0.481033	0.941286	down	Neuronal function: synaptic function: neuropeptide
WBGene00016911	C54A12.4	0.0394664	2.1032	up	0.500084	1.14119	up	Signaling: small GTPase: unassigned
WBGene00016914	C54D1.7	0.0169089	3.68047	up	0.0962214	1.9512	up	Unassigned
WBGene00016958	C55F2.2	0.00498039	2.4862	up	0.146459	1.2523	up	Proteolysis general: lysozyme
WBGene00016968	C56C10.12	0.014051	3.6443	up	0.000554	1.91928	up	Lysosome: autophagy
WBGene00016974	C56E6.6	0.0253032	2.48849	up	0.138283	1.87237	up	Unassigned
WBGene00016990	CD4.4	0.0084839	2.43913	up	0.128158	1.87978	up	Trafficking: vesicle targeting/fusion: ESCRT
WBGene00017041	D2007.1	0.032272	2.3055	up	0.238475	1.78553	up	Stress response: pathogen: unassigned
WBGene00017045	D2007.5	0.00222555	3.35521	up	0.0447007	1.48167	up	Lysosome: autophagy
WBGene00017108	E03E2.1	0.034715	3.51152	up	0.379081	1.25666	up	Stress response: detoxification: CYP
WBGene00017124	E04F6.4	0.0416203	2.39376	up	0.471263	1.21579	up	Signaling: lipid: phospholipase D
WBGene00017178	F02E8.5	0.0415074	2.39455	up	0.618189	0.920572	down	Lysosome: autophagy
WBGene00017220	F07F6.8	0.00505162	3.56919	up	0.0706542	2.18492	up	Metabolism: lipid: binding
WBGene00017226	F07G6.7	0.00102715	4.05439	up	0.0834274	2.14594	up	Proteolysis proteasome: E3: F box
WBGene00017270	F08F8.5	0.00231627	2.51538	up	0.29967	1.53854	up	Unassigned
WBGene00017273	F08F8.8	0.00510503	4.28442	up	0.0157378	1.57893	up	Trafficking: ER/Golgi: Golgi unassigned
WBGene00017291	F09E5.14	0.0062611	2.3875	up	0.150143	1.83101	up	Unassigned
WBGene00017358	F10E9.7	0.0051453	2.34855	up	0.482185	1.05647	up	Development: general
WBGene00017361	F10E9.12	0.0432174	3.55194	up	0.0622619	1.58102	up	Unassigned: regulated by multiple stresses
WBGene00017418	F13B6.3	0.0495562	2.04235	up	0.760164	0.95195	down	Unassigned
WBGene00017422	F13C5.1	0.00237873	4.11863	up	0.0809941	1.98863	up	Unassigned
WBGene00017434	F13H8.1	0.0433936	2.28651	up	0.147802	2.50083	up	Unassigned
WBGene00017437	F13H8.4	0.00943735	4.494	up	0.0505987	3.27299	up	Transmembrane protein: unassigned
WBGene00017440	F13H8.7	0.0365304	2.3988	up	0.158115	1.87817	up	Metabolism: unassigned
WBGene00017449	F14B8.7	0.0151919	2.1395	up	0.213491	1.74656	up	Transmembrane protein: unassigned
WBGene00017628	F20B6.4	0.0242404	3.67885	up	0.117287	2.14066	up	Transmembrane protein: unassigned
WBGene00017639	F20D6.10	0.00805281	2.50969	up	0.456363	1.38883	up	Transmembrane protein: unassigned
WBGene00017642	F20D12.2	0.0469858	2.03729	up	0.381036	0.923763	down	DNA: replication
WBGene00017657	F21C10.7	0.00144963	2.00971	up	0.626334	1.36376	up	Unassigned: regulated by multiple stresses
WBGene00017663	F21D12.3	0.0109707	2.27269	up	0.243849	2.03896	up	Transmembrane transport: amino acid
WBGene00017671	F21F3.1	0.0305275	2.07972	up	0.591193	1.17027	up	Metabolism: unassigned
WBGene00017699	F22D3.2	0.00388897	2.13733	up	0.0480521	1.83796	up	Unassigned
WBGene00017727	F22H10.3	0.00124235	6.78612	up	0.0508866	5.69576	up	Unassigned: regulated by multiple stresses
WBGene00017770	F25B4.7	0.0353337	2.0515	up	0.258917	0.741728	down	Transmembrane transport: mitochondrial: solute carrier
WBGene00017773	F25B5.1	0.00421681	3.86087	up	0.263874	1.19056	up	Unassigned
WBGene00017780	F25E2.2	0.00716119	2.42833	up	0.261713	1.46769	up	Unassigned: regulated by multiple stresses
WBGene00017789	F25E5.8	0.0205344	3.44419	up	0.0153124	1.27775	up	Unassigned: regulated by multiple stresses
WBGene00017807	F26A1.9	0.0143653	3.29531	up	0.0816819	1.96314	up	Unassigned
WBGene00017834	F26F12.3	0.00368631	4.24575	up	0.0759948	3.69105	up	Unassigned: regulated by multiple stresses
WBGene00017840	F26G1.4	0.0424848	2.86256	up	0.17812	2.03863	up	Signaling: heteromeric G protein: arrestin
WBGene00017948	F31D5.5	0.00807027	2.82293	up	0.0513331	2.77529	up	Transmembrane protein: seven transmembrane receptor: unassigned
WBGene00017951	F31E3.4	0.0311691	2.49488	up	0.110697	1.45114	up	mRNA functions: processing: nuclease
WBGene00018005	F33D11.8	0.0252129	2.0424	up	0.152731	1.41482	up	Neuronal function: synaptic function: neuropeptide
WBGene00018024	F35A5.1	0.01031	2.47874	up	0.394933	1.53422	up	mRNA functions: processing: unassigned
WBGene00018033	F35B3.7	0.0225748	2.7629	up	0.129155	1.68591	up	Unassigned
WBGene00018069	F35H10.3	0.002313	2.45241	up	0.209022	1.6427	up	Unassigned: regulated by multiple stresses
WBGene00018152	F37C12.7	0.00350467	2.23719	up	0.0412275	1.52229	up	Metabolism: lipid: fatty acid
WBGene00018345	F42C5.3	0.00431356	10.6985	up	0.289175	2.05669	up	Unassigned: regulated by multiple stresses
WBGene00018349	F42C5.9	0.0120434	2.31137	up	0.178301	1.46357	up	Unassigned
WBGene00018350	F42C5.10	0.000197	4.51307	up	0.0770833	3.3416	up	Cytoskeleton: intermediate filament protein
WBGene00018380	F43C11.3	0.0407029	2.85137	up	0.00463528	1.84141	up	Unassigned: regulated by multiple stresses
WBGene00018405	F44A2.5	0.0352487	2.20218	up	0.202968	1.35031	up	mRNA functions: processing: cap
WBGene00018415	F44C8.9	0.000879	2.03069	up	0.106598	1.38323	up	Transcription factor: NHR
WBGene00018470	F45E4.5	0.001454	2.90586	up	0.551141	1.10928	up	Unassigned
WBGene00018509	F46F11.6	0.0186975	2.57663	up	0.565469	1.17439	up	Proteolysis proteasome: E3: F box
WBGene00018579	F47G6.2	0.0293151	2.3857	up	0.301797	1.37116	up	Metabolism: lipid: fatty acid
WBGene00018590	F48B9.4	0.0217811	2.26339	up	0.0281565	1.30841	up	Neuronal function: synaptic function: neuropeptide
WBGene00018630	F49D11.6	0.0419535	5.17152	up	0.362184	1.55869	up	Extracellular material: chondroitin sulfotransferase
WBGene00018696	F52E1.8	0.00369458	2.70209	up	0.337514	1.29529	up	Lysosome: acid phosphatase
WBGene00018731	F53A9.8	0.00256586	12.8274	up	0.113879	3.75295	up	Stress response: pathogen: unassigned
WBGene00018758	F53E10.1	0.041949	2.51627	up	0.0675496	2.38892	up	Metabolism: mitochondria: unassigned
WBGene00018839	F54H5.2	0.00870868	2.6079	up	0.788331	1.04713	up	Cytoskeleton: microtubule: tau tubulin kinase
WBGene00018869	F55C12.1	0.0138325	2.2167	up	0.124596	1.42001	up	Trafficking: endocytosis: unassigned
WBGene00018872	F55C12.5	0.00930745	3.55804	up	0.129298	1.68858	up	Transmembrane protein: ER
WBGene00018886	F55E10.7	0.00643675	2.45605	up	0.154244	1.78892	up	Neuronal function: synaptic function: neuropeptide
WBGene00018908	F56A3.1	0.034156	2.25707	up	0.0589197	2.23644	up	Unassigned: regulated by multiple stresses
WBGene00018946	F56C3.9	0.033227	4.13486	up	0.0323505	1.40283	up	Unassigned: regulated by multiple stresses
WBGene00018966	F56D2.5	0.00969958	3.46949	up	0.00576475	1.3517	up	Proteolysis proteasome: E3: unassigned
WBGene00018986	F56F10.3	0.000451	3.19636	up	0.102519	1.3084	up	Metabolism: amino acid: unassigned
WBGene00019004	F57B10.6	0.0166492	2.04503	up	0.958079	0.985391	down	DNA: repair
WBGene00019097	F59B1.2	0.00408456	2.82694	up	0.0695822	2.18935	up	Unassigned
WBGene00019102	F59C12.3	0.0175501	2.07561	up	0.040717	1.25947	up	Unassigned
WBGene00019108	F59D6.7	0.00182171	2.3695	up	0.095151	1.88789	up	Signaling: calcium: EF hand
WBGene00019111	F59E11.5	0.034164	2.40875	up	0.781613	1.03135	up	Transmembrane protein: unassigned
WBGene00019198	H14E04.1	0.049445	3.46384	up	0.425181	1.36304	up	Protein modification: methyltransferase
WBGene00019203	H14N18.3	0.00740085	2.11052	up	0.171183	1.39008	up	Unassigned: TransThyretin-Related family domain
WBGene00019205	H16O14.1	0.0353858	2.99011	up	0.273409	1.24414	up	Transmembrane transport: potassium channel
WBGene00019237	H24G06.1	0.00598605	2.07385	up	0.592323	1.11409	up	Unassigned
WBGene00019273	H43E16.1	0.0163572	3.82352	up	0.893833	0.962154	down	Transmembrane protein: unassigned
WBGene00019351	K03A1.2	0.0066006	2.56619	up	0.406088	1.30694	up	Transmembrane protein: unassigned
WBGene00019357	K03B4.7	0.0194205	3.13276	up	0.0686094	3.47511	up	Extracellular material: PGI
WBGene00019365	K03E6.7	0.00141471	2.66487	up	0.0805579	2.25306	up	Signaling: SH domain
WBGene00019404	K05B2.4	0.0466851	3.32912	up	0.178477	1.66695	up	Metabolism: lipid: beta oxidation
WBGene00019411	K05F1.10	0.0313801	5.28062	up	0.3315	1.60518	up	Proteolysis general: inhibitor: TIL domain
WBGene00019465	K07B1.5	0.0155549	2.00594	up	0.329297	1.41289	up	Metabolism: lipid: glycerolipid
WBGene00019717	M01H9.1	0.010472	5.07247	up	0.126508	1.89501	up	Stress response: unassigned
WBGene00019741	M02H5.3	0.0211827	2.26446	up	0.0405474	1.74604	up	Transcription factor: NHR
WBGene00019742	M02H5.4	0.0324514	2.91621	up	0.72008	1.18609	up	Transcription factor: NHR
WBGene00019743	M02H5.5	0.00501256	3.34733	up	0.135159	1.85745	up	Transcription factor: NHR
WBGene00019748	M03A8.2	0.00878081	3.66329	up	0.114958	1.9767	up	Lysosome: autophagy
WBGene00019757	M03E7.5	0.00987984	2.13083	up	0.39684	0.887672	down	Trafficking: ER/Golgi: Golgi unassigned
WBGene00019872	R04E5.9	0.0418334	2.05594	up	0.279279	1.20774	up	Unassigned
WBGene00019902	R05G6.10	0.0104839	5.98442	up	0.105452	2.3823	up	Signaling: small GTPase: Ras
WBGene00019931	R07C12.1	0.0309946	2.6978	up	0.081386	2.8899	up	Unassigned: regulated by multiple stresses
WBGene00019939	R07G3.2	0.0142647	2.81476	up	0.96198	0.987762	down	Metabolism: lipid: lipase
WBGene00019993	R10A10.2	0.0191905	2.34849	up	0.206377	1.37978	up	Proteolysis proteasome: E3: RING finger
WBGene00019998	R10H1.1	0.0018085	4.13318	up	0.106325	1.88614	up	Unassigned
WBGene00020031	R12E2.2	0.00390058	4.74149	up	0.148363	1.88816	up	Transmembrane protein: unassigned
WBGene00020047	R13A5.3	0.0344691	2.56047	up	0.386863	1.57277	up	Unassigned: TransThyretin-Related family domain
WBGene00020049	R13A5.6	0.0300844	2.87492	up	0.378426	1.17235	up	Unassigned
WBGene00020080	R52.9	0.0117979	2.03514	up	0.453371	0.913053	down	Unassigned: regulated by multiple stresses
WBGene00020158	T02C5.1	0.000467	3.66052	up	0.065736	2.03873	up	Transmembrane protein: unassigned
WBGene00020200	T04A6.1	0.0410211	2.52419	up	0.0860318	1.64486	up	Transmembrane protein: unassigned
WBGene00020209	T04C9.1	0.0161506	2.17003	up	0.279068	1.27282	up	Signaling: small GTPase: Rho/Rac
WBGene00020259	T05E7.3	0.0459455	2.19135	up	0.960718	1.0132	up	Unassigned
WBGene00020301	T07D1.2	0.0236556	2.32591	up	0.0158862	1.47448	up	Unassigned
WBGene00020360	T08E11.4	0.0317102	3.97979	up	0.0888503	2.63975	up	Unassigned: meprin-associated Traf homology domain
WBGene00020413	T10E9.3	0.00653653	2.04455	up	0.595166	1.32921	up	Unassigned: regulated by multiple stresses
WBGene00020449	T12B5.2	0.00276711	2.66753	up	0.887755	1.06416	up	Proteolysis proteasome: E3: F box
WBGene00020455	T12B5.8	0.00529714	5.04979	up	0.011714	1.46995	up	Proteolysis proteasome: E3: F box
WBGene00020456	T12B5.10	0.0260063	5.69924	up	0.0587112	1.75967	up	Proteolysis proteasome: E3: F box
WBGene00020462	T12E12.1	0.038983	2.73176	up	0.0187641	1.65682	up	Proteolysis proteasome: E3: unassigned
WBGene00020486	T13C5.6	0.0325286	2.61272	up	0.299742	1.34669	up	Signaling: lipid: phosphatase
WBGene00020551	T17H7.7	0.00660172	2.28882	up	0.325991	1.72359	up	Unassigned: regulated by multiple stresses
WBGene00020609	T20D4.3	0.00671582	4.25678	up	0.610001	1.09437	up	Unassigned
WBGene00020611	T20D4.5	0.00691888	2.47113	up	0.0609826	0.74372	down	Unassigned
WBGene00020616	T20D4.10	0.00786668	6.19659	up	0.214206	1.84331	up	Unassigned: regulated by multiple stresses
WBGene00020618	T20D4.12	0.00444844	7.59619	up	0.176437	2.12409	up	Unassigned: regulated by multiple stresses
WBGene00020852	T27B7.6	0.00199584	2.53342	up	0.0980574	1.55883	up	Transcription factor: NHR
WBGene00020866	T27F7.1	0.00324908	4.07575	up	0.0896404	2.00791	up	Trafficking: vesicle targeting/fusion: CHMP
WBGene00020869	T28A11.2	0.0216273	2.24942	up	0.215947	1.2409	up	Unassigned: regulated by multiple stresses
WBGene00020873	T28A11.6	0.0278625	3.16707	up	0.0740081	1.52465	up	Pseudogene
WBGene00020878	T28A11.16	0.00126494	11.0948	up	0.0970674	2.30614	up	Unassigned: regulated by multiple stresses
WBGene00020881	T28A11.19	0.00559587	5.20261	up	0.0170763	1.55682	up	Unassigned: regulated by multiple stresses
WBGene00020919	W01C8.3	0.0142712	2.1652	up	0.109417	1.76934	up	Protein modification: methyltransferase
WBGene00020949	W02F12.4	0.00432268	3.10069	up	0.162529	1.55509	up	DNA: nuclease
WBGene00021048	W05H9.1	0.00659638	2.14795	up	0.00747813	1.78602	up	Transmembrane protein: unassigned
WBGene00021079	W08A12.2	0.00806311	2.935	up	0.0739453	1.99927	up	Unassigned
WBGene00021157	Y4C6B.3	0.0267093	3.41802	up	0.0163188	1.9576	up	Transmembrane transport: solute carrier
WBGene00021158	Y4C6B.4	0.00491528	2.60289	up	0.120565	1.76295	up	Transmembrane transport: solute carrier
WBGene00021185	Y9C12A.1	0.0124656	2.14083	up	0.367966	1.52817	up	Transmembrane protein: unassigned
WBGene00021215	Y18H1A.11	0.0204842	2.61826	up	0.647548	1.22603	up	Metabolism: lipid: phospholipid
WBGene00021262	Y22D7AR.9	0.00891869	9.50125	up	0.089863	4.33566	up	Proteolysis proteasome: E3: F box
WBGene00021324	Y34B4A.8	0.0306867	3.18016	up	0.143755	1.68393	up	Signaling: small GTPase: unassigned
WBGene00021331	Y34D9A.6	0.0101466	2.58078	up	0.106618	1.93315	up	Stress response: thioredoxin
WBGene00021352	Y37E3.11	0.00778262	2.80719	up	0.206741	1.40877	up	Metabolism: lipid: phospholipid
WBGene00021473	Y39G10AR.17	0.0414777	2.23166	up	0.0688243	1.57885	up	Unassigned
WBGene00021517	Y41D4B.15	0.0149879	3.84257	up	0.125776	1.53408	up	Unassigned: regulated by multiple stresses
WBGene00021518	Y41D4B.16	0.0035448	5.76054	up	0.0298721	1.90874	up	Stress response: pathogen: unassigned
WBGene00021552	Y44E3B.1	0.0372246	2.05736	up	0.0932712	1.22648	up	Transcription factor: bZIP
WBGene00021698	Y48G9A.4	0.00492176	2.07765	up	0.0836903	1.73239	up	Signaling: WNT
WBGene00021732	Y49G5B.1	0.00856809	2.076	up	0.834728	0.972243	down	Unassigned
WBGene00021865	Y54F10BM.11	0.01853	3.69765	up	0.282695	1.50643	up	Proteolysis proteasome: E3: F box
WBGene00021876	Y54G2A.11	0.00161835	6.23046	up	0.0544591	4.57846	up	Unassigned: membrane spanning domain
WBGene00021910	Y55B1BM.1	0.0148869	3.71266	up	0.179525	2.26047	up	Transmembrane transport: calcium channel
WBGene00021922	Y55F3AM.4	0.0108503	2.56099	up	0.0258529	1.45825	up	Lysosome: autophagy
WBGene00022048	Y66H1B.2	0.0150733	2.50345	up	0.0472286	1.7979	up	Muscle function
WBGene00022142	Y71G12B.2	0.0127822	3.51296	up	0.154428	2.54578	up	Unassigned
WBGene00022178	Y71H2AM.13	0.0011902	2.22361	up	0.499988	1.16725	up	Metabolism: lipid: sterol
WBGene00022179	Y71H2AM.14	0.0365923	2.4977	up	0.427	0.852428	down	Protein modification: carbohydrate
WBGene00022196	Y71H2B.7	0.000866	3.83563	up	0.114773	2.22095	up	Signaling: heteromeric G protein: G alpha subunit
WBGene00022197	Y71H2B.8	0.00332849	2.27128	up	0.161702	1.49999	up	Unassigned
WBGene00022233	Y73B6BL.4	0.0265208	4.16932	up	0.0779304	1.9774	up	Signaling: lipid: phospholipase A
WBGene00022255	Y73B6BL.36	0.0406904	2.91409	up	0.0630934	1.70407	up	Transmembrane protein: unassigned
WBGene00022258	Y73C8B.1	0.0134613	4.45285	up	0.461508	1.96693	up	Unassigned
WBGene00022278	Y74C9A.4	0.0201986	2.05427	up	0.0502614	1.27114	up	Transcription: chromatin modification: REST
WBGene00022284	Y75B7AL.1	0.00455591	2.59034	up	0.289944	1.77174	up	Globin
WBGene00022296	Y76B12C.2	0.0188702	2.95106	up	0.0140375	1.52996	up	DNA: repair
WBGene00022324	Y82E9BL.7	0.00215227	2.78844	up	0.138039	1.6798	up	Proteolysis proteasome: E3: F box
WBGene00022346	Y82E9BR.13	0.0093003	3.442	up	0.231642	1.24766	up	Unassigned: ALS2cr12 domain
WBGene00022358	Y92H12A.2	0.00641368	2.07911	up	0.0264157	1.62935	up	Proteolysis proteasome: NEDD
WBGene00022393	Y97E10AL.2	0.022116	2.41612	up	0.0811986	1.32059	up	Metabolism: lipid: fatty acid
WBGene00022400	Y97E10AR.5	0.0411774	2.11678	up	0.456107	1.14386	up	Transcription: general machinery: RNA Pol II: subunit
WBGene00022497	Y119D3B.21	0.007766	2.2899	up	0.870674	0.919993	down	Unassigned: regulated by multiple stresses
WBGene00022499	ZC8.3	0.0159918	2.23103	up	0.492905	1.40828	up	Protein modification: methyltransferase
WBGene00022574	ZC239.16	0.0172072	2.03528	up	0.306537	0.585648	down	Transmembrane transport: potassium channel
WBGene00022613	ZC449.3	0.005358	2.55799	up	0.288151	1.40059	up	Signaling: MAPK
WBGene00022644	ZK6.10	0.015884	2.4879	up	0.0243161	1.4347	up	Stress response: pathogen: unassigned
WBGene00022645	ZK6.11	0.00481267	2.22123	up	0.335764	1.55641	up	Stress response: pathogen: unassigned
WBGene00022653	ZK105.1	0.0195075	5.92703	up	0.136955	2.7642	up	Unassigned: regulated by multiple stresses
WBGene00022718	ZK370.4	0.0396169	2.3541	up	0.123614	2.39903	up	Signaling: lipid: phospholipase patatin
WBGene00022823	ZK813.4	0.0108235	2.131	up	0.174285	2.01918	up	Unassigned
WBGene00022861	ZK1193.5	0.0177373	2.62869	up	0.18303	1.71874	up	Transcription factor: homeodomain
WBGene00022868	ZK1240.3	0.0326647	2.67859	up	0.482236	1.14521	up	Proteolysis proteasome: E3: unassigned
WBGene00022891	ZK1290.10	0.0322958	2.00043	up	0.122308	2.24591	up	Unassigned
WBGene00023417	C25E10.9	0.0176888	2.43655	up	0.00656943	1.57367	up	Proteolysis general: inhibitor: TIL domain
WBGene00043097	C02D5.4	0.00844055	2.05817	up	0.000731	1.51605	up	Stress response: detoxification: GST
WBGene00043985	C44C10.11	0.02241	2.29625	up	0.21262	0.873466	down	Unassigned
WBGene00043995	F40F12.9	0.016204	2.46542	up	0.148152	2.13064	up	Nucleic acid: binding: unassigned
WBGene00044071	D2021.2	0.0130572	2.69894	up	0.15056	2.2405	up	Protein modification: lipidation
WBGene00044073	C34H4.3	0.0107476	8.50205	up	0.142632	1.89644	up	Unassigned
WBGene00044079	C34E11.3	0.0184633	2.16402	up	0.89292	1.06153	up	Unassigned
WBGene00044082	D1086.12	0.010938	2.63457	up	0.135616	1.33119	up	Unassigned
WBGene00044236	C17E4.11	0.0317451	2.23347	up	0.528077	1.24702	up	Protein modification: methyltransferase
WBGene00044326	C33H5.10	0.00848211	2.14452	up	0.878819	1.02468	up	Unassigned
WBGene00044350	Y73B6BL.44	0.0180115	5.17267	up	0.00363949	1.64297	up	Unassigned
WBGene00044396	ZK1290.14	0.0188869	4.95372	up	0.00810126	1.9542	up	Unassigned
WBGene00044403	Y54F10BM.15	0.0233942	2.35265	up	0.509841	1.12328	up	Proteolysis proteasome: E3: F box
WBGene00044508	C18F3.4	0.0144976	2.10117	up	0.504684	0.970808	down	Transcription factor: homeodomain
WBGene00044607	K02A11.4	0.00566724	3.00882	up	0.209729	2.54291	up	Unassigned
WBGene00044654	Y61B8A.4	0.00506689	2.75237	up	0.531305	1.12044	up	Proteolysis proteasome: E3: F box
WBGene00044672	F42G2.8	0.0227811	2.69322	up	0.731795	1.22782	up	Proteolysis proteasome: E3: F box
WBGene00044681	T24C4.8	0.0165127	8.21986	up	0.0807635	4.06882	up	Transmembrane protein: unassigned
WBGene00044687	B0563.9	0.00973288	5.63474	up	0.181167	2.42871	up	Unassigned
WBGene00044762	ZK688.11	0.0227014	2.49327	up	0.16201	1.60009	up	Transmembrane protein: unassigned
WBGene00044770	C53C11.5	0.0351845	2.64004	up	0.106471	3.25681	up	Transmembrane protein: unassigned
WBGene00045387	K09H9.8	0.00981801	2.55849	up	0.181441	2.13639	up	Transmembrane protein: unassigned
WBGene00045400	C54D10.13	0.0129393	3.46588	up	0.14471	1.59475	up	Unassigned
WBGene00045412	C25F9.12	0.0150595	3.24391	up	0.230523	1.53881	up	Unassigned
WBGene00194986	T27F7.4	0.0143473	4.16753	up	0.114161	1.57197	up	Extracellular material: secreted protein
WBGene00195183	R04A9.9	0.0416035	2.12996	up	0.389827	1.46189	up	Unassigned: regulated by multiple stresses
WBGene00206485	C10A4.13	0.00929929	3.41756	up	0.00281347	1.82912	up	Unassigned
WBGene00219271	F36H5.14	0.0476105	2.84004	up	0.346015	0.602479	down	Unassigned
WBGene00219314	C05B5.17	0.0159975	2.14821	up	0.176452	1.18162	up	Transmembrane protein: unassigned

## Sheet: Cry5Ba-N2 down specific 255
S4 Table. Differentially expressed genes list for Cry5Ba exposure in wildtype N2 but not in mnp-1(ok2434)
Wormbase. ID	Sequence.ID	Cry5Ba/BL21 N2 VS BL21 N2			Cry5Ba/BL21 RB1884 VS BL21 RB1884			Description
		p value	Fold Change	Regulation	p value	Fold Change	Regulation
WBGene00000005	T13A10.10	0.0086671	0.164073	down	0.0635214	0.345723	down	Transmembrane transport: amino acid
WBGene00000040	ZK455.1	0.00844507	0.452582	down	0.0308747	0.805063	down	Metabolism: unassigned
WBGene00000111	T08B1.3	0.00979483	0.460902	down	0.07489	0.652973	down	Metabolism: short chain dehydrogenase
WBGene00000155	W03G9.4	0.0228054	0.495918	down	0.113299	0.554097	down	Proteolysis general: unassigned
WBGene00000283	R173.1	0.0159095	0.489149	down	0.2267	0.803942	down	Metabolism: carbonic anhydrase
WBGene00000593	W01B6.7	0.00984996	0.459534	down	0.157391	0.835643	down	Extracellular material: collagen
WBGene00000708	M199.5	0.0400111	0.446825	down	0.204398	0.781126	down	Extracellular material: collagen
WBGene00000780	F49D11.8	0.00177238	0.450764	down	0.166291	0.545374	down	Cytoskeleton: actin function: binding
WBGene00000781	C52E4.1	0.000438	0.3405	down	0.00212694	0.651508	down	Proteolysis general: cysteine: cathepsin
WBGene00001073	F46E10.9	0.011986	0.434874	down	0.0614162	0.431819	down	Transmembrane protein: unassigned
WBGene00001077	Y47D3B.10	0.00137009	0.397631	down	0.160195	0.42963	down	Extracellular material: PGI
WBGene00001099	K02D7.4	0.0262456	0.431612	down	0.18749	0.511065	down	Metabolism: lipid: binding
WBGene00001154	F56B3.5	0.00193023	0.491488	down	0.0157591	0.645107	down	Metabolism: lipid: beta oxidation
WBGene00001155	T05G5.6	0.00740498	0.355966	down	0.000558	0.534371	down	Metabolism: lipid: beta oxidation
WBGene00001234	C47B2.5	0.0403387	0.477921	down	0.000284	0.522564	down	Ribosome: EIF
WBGene00001247	Y53F4B.2	0.0327969	0.399552	down	0.524439	0.874901	down	Metabolism: lipid: fatty acid
WBGene00001331	F09B9.3	0.0476039	0.457231	down	0.0708672	0.517523	down	Transmembrane protein: unassigned
WBGene00001399	F10D2.9	0.00932003	0.417361	down	0.144585	0.267391	down	Metabolism: lipid: fatty acid
WBGene00001404	K07A3.1	0.00792617	0.475073	down	0.0091642	0.657229	down	Metabolism: glycolysis
WBGene00001501	D1037.3	0.00618016	0.349862	down	0.0127021	0.511441	down	Metabolism: mitochondria: unassigned
WBGene00001528	AH6.1	0.0176973	0.448902	down	0.560874	1.23229	up	Signaling: heteromeric G protein: guanylyl cyclase
WBGene00001581	F57F4.3	0.00476385	0.440526	down	0.569658	0.785492	down	Globin
WBGene00001684	K10B3.8	0.0225057	0.43877	down	0.268491	0.830937	down	Metabolism: glycolysis
WBGene00001790	D1053.1	0.00584974	0.388091	down	0.0496616	0.50687	down	Stress response: oxidative
WBGene00001814	W04C9.1	0.00145655	0.354549	down	0.140419	0.683264	down	Transmembrane transport: ABC
WBGene00001815	W09D6.6	0.0141619	0.417791	down	0.150635	0.661702	down	Transmembrane transport: ABC
WBGene00001816	Y48G8AL.11	0.0435833	0.490237	down	0.0334853	0.538367	down	Transmembrane transport: ABC
WBGene00001819	ZK484.2	0.00200065	0.419363	down	0.13921	0.596695	down	Transmembrane transport: ABC
WBGene00001943	E03A3.3	0.00184516	0.376338	down	0.488858	0.845162	down	Transcription: chromatin structure: histone
WBGene00001993	T21C12.2	0.0291815	0.490798	down	0.13654	0.701197	down	Metabolism: amino acid: breakdown
WBGene00002071	T04G9.3	0.0143633	0.497604	down	0.024513	0.564279	down	Extracellular material: lectin
WBGene00002073	F26B1.3	0.0011862	0.459301	down	0.138718	0.615823	down	Nuclear pore: transport
WBGene00002229	Y43F4B.6	0.0374914	0.470814	down	0.100355	0.670304	down	Cytoskeleton: motor protein: kinesin
WBGene00002258	W02D3.5	0.0150427	0.427668	down	0.167659	0.559119	down	Metabolism: lipid: binding
WBGene00002262	F13D12.2	0.00158299	0.455354	down	0.0058349	0.757649	down	Metabolism: glycolysis
WBGene00002272	C16H3.2	0.00279929	0.494962	down	0.223305	0.824313	down	Extracellular material: lectin
WBGene00003091	Y22F5A.5	0.0126359	0.283865	down	0.11662	0.581666	down	Proteolysis general: lysozyme
WBGene00003093	F58B3.1	0.00569189	0.21793	down	0.0526836	0.419205	down	Proteolysis general: lysozyme
WBGene00003162	F20H11.3	0.0015833	0.3944	down	0.046775	0.642592	down	Metabolism: glycolysis
WBGene00003214	C05D11.11	0.030657	0.437963	down	0.0928429	0.598633	down	Metabolism: 1CC: folate
WBGene00003410	F21G4.2	0.0306267	0.472067	down	0.309415	0.742542	down	Transmembrane transport: ABC
WBGene00003474	T08G5.10	0.0403909	0.39854	down	0.459088	0.667463	down	Stress response: unassigned
WBGene00003572	C07A9.11	0.00561102	0.192246	down	0.0502761	0.302889	down	Transmembrane transport: solute carrier
WBGene00003773	ZK892.2	0.00188423	0.475633	down	0.134451	0.501167	down	Metabolism: lipid: sterol
WBGene00003786	VC5.3	0.0325214	0.486299	down	0.10759	0.471981	down	Metabolism: lipid: binding
WBGene00003958	F23B2.11	0.0151382	0.440253	down	0.0633312	0.587149	down	Proteolysis general: serine
WBGene00003959	Y116F11B.3	0.0103124	0.385611	down	0.0959921	0.601992	down	Proteolysis general: serine
WBGene00003982	R11H6.1	0.0155866	0.412546	down	0.188118	0.684992	down	Proteolysis general: metallopeptidase
WBGene00003986	K05B2.5	0.024741	0.387842	down	0.094842	0.562773	down	Transmembrane transport: monocarboxylate
WBGene00003990	F35C8.6	0.0137568	0.472519	down	0.0937208	0.679629	down	Muscle function
WBGene00004014	Y37E3.9	0.00429129	0.399207	down	0.000946	0.553342	down	Metabolism: mitochondria: unassigned
WBGene00004020	EGAP2.3	0.0147889	0.344916	down	0.0562975	0.3507	down	Lysosome: acid phosphatase
WBGene00004062	T10H9.5	0.00492888	0.197882	down	0.0299465	0.512338	down	Peroxisome: transporter
WBGene00004235	Y65B4BR.3	0.0164515	0.380052	down	0.0831845	0.66591	down	Signaling: hedgehog-like
WBGene00004240	M4.2	0.027346	0.479712	down	0.140626	0.715798	down	Pseudogene
WBGene00004259	D2085.1	0.00601803	0.353383	down	0.214409	0.497073	down	Metabolism: nucleotide
WBGene00004875	F47G4.7	0.000906	0.286039	down	0.0138824	0.589468	down	Metabolism: polyamine
WBGene00004986	T07C4.4	0.0143851	0.354022	down	0.248295	0.671425	down	Stress response: pathogen: saposin
WBGene00004988	T08A9.7	0.00744866	0.490184	down	0.370652	0.794796	down	Stress response: pathogen: saposin
WBGene00004989	T08A9.8	0.0369496	0.280672	down	0.241437	0.56893	down	Stress response: pathogen: saposin
WBGene00005488	C47A10.2	0.017821	0.494311	down	0.711109	1.08562	up	Transmembrane protein: seven transmembrane receptor: srh
WBGene00005582	Y61B8B.1	0.0189449	0.459733	down	0.877318	0.977613	down	Transmembrane protein: seven transmembrane receptor: sri
WBGene00006374	T01B11.3	0.0444109	0.423344	down	0.55715	1.16393	up	Trafficking: vesicle targeting/fusion: SNARE
WBGene00006528	F26E4.8	0.01559	0.491591	down	0.366942	0.725771	down	Cytoskeleton: microtubule: tubulin
WBGene00006530	F44F4.11	0.03506	0.468143	down	0.00543689	0.718307	down	Cytoskeleton: microtubule: tubulin
WBGene00006574	DY3.1	0.00504162	0.366448	down	0.151477	0.391526	down	Metabolism: mitochondria: translocase
WBGene00006626	F10G7.2	0.00460095	0.4709	down	0.0237826	0.554986	down	mRNA functions: binding: unassigned
WBGene00006921	F20B6.2	0.0032625	0.372656	down	0.102573	0.653989	down	Lysosome: Vacuolar ATPase
WBGene00007112	B0035.13	0.00382206	0.307156	down	0.0832651	0.469012	down	Unassigned: regulated by multiple stresses
WBGene00007129	B0272.3	0.013226	0.416285	down	0.100514	0.650973	down	Metabolism: lipid: beta oxidation
WBGene00007185	B0464.3	0.0253419	0.497679	down	0.103962	0.656326	down	Neuronal function: synaptic function: neuropeptide
WBGene00007218	C01A2.6	0.0203062	0.446416	down	0.740946	0.930942	down	Unassigned
WBGene00007236	C01G10.9	0.000988	0.496669	down	0.0309168	0.698602	down	Metabolism: nucleotide
WBGene00007267	C03A3.2	0.00706348	0.407177	down	0.0149037	0.664656	down	Transmembrane transport: amino acid
WBGene00007331	C05C10.4	0.0278385	0.425214	down	0.0792082	0.475274	down	Lysosome: acid phosphatase
WBGene00007536	C12D8.5	0.000437	0.40958	down	0.0962901	0.545978	down	Metabolism: lipid: sterol
WBGene00007630	C16C10.11	0.00133877	0.487984	down	0.00896388	0.575065	down	Unassigned
WBGene00007695	C23H4.7	0.00892929	0.358556	down	0.0936532	0.385494	down	Unassigned: hydrolase
WBGene00007696	C24F3.1	0.0117724	0.454521	down	0.0429554	0.511746	down	Transmembrane protein: ER
WBGene00007811	C29F7.2	0.0028401	0.200513	down	0.105687	0.715568	down	Unassigned
WBGene00007904	C33G3.4	0.00599014	0.472797	down	0.100137	0.571797	down	Lysosome: unassigned
WBGene00007927	C34C12.8	0.0144787	0.426239	down	0.0503171	0.462152	down	Metabolism: mitochondria: unassigned
WBGene00008042	C40H1.7	0.000289	0.0832507	down	0.120431	0.300615	down	Unassigned: regulated by multiple stresses
WBGene00008125	C47A4.5	0.0134231	0.380198	down	0.0716888	1.77388	up	Unassigned: regulated by multiple stresses
WBGene00008354	D1025.2	0.0103958	0.311876	down	0.09143	0.330544	down	Metabolism: amino acid: breakdown
WBGene00008492	F01D5.1	0.00765117	0.423757	down	0.174415	0.68553	down	Stress response: pathogen: unassigned
WBGene00008506	F01G10.1	0.00366629	0.242746	down	0.00882594	0.52963	down	Metabolism: pentose phosphate pathway
WBGene00008517	F02C12.3	0.00575713	0.452885	down	0.000985	0.74517	down	Unassigned
WBGene00008564	F08A8.1	0.0377045	0.38767	down	0.353342	0.801113	down	Metabolism: lipid: beta oxidation
WBGene00008566	F08A8.3	0.0466878	0.27125	down	0.350114	0.527328	down	Metabolism: lipid: beta oxidation
WBGene00008595	F08H9.7	0.0231815	0.187983	down	0.0584299	0.403663	down	Stress response: C-type Lectin
WBGene00008607	F09B12.3	0.00830624	0.408114	down	0.0268583	0.576098	down	Signaling: lipid: phospholipase B
WBGene00008743	F13D12.9	0.0389909	0.455147	down	0.0707974	0.565416	down	Unassigned
WBGene00008825	F14H3.6	0.02459	0.441027	down	0.562462	0.875686	down	Unassigned: regulated by multiple stresses
WBGene00008860	F15D4.3	0.0218309	0.303585	down	0.147673	0.419923	down	Metabolism: mitochondria: unassigned
WBGene00008891	F16H6.1	0.0113399	0.299581	down	0.184032	0.393693	down	Stress response: C-type Lectin
WBGene00008917	F17C11.6	0.00893841	0.116484	down	0.108292	0.473203	down	Transmembrane protein: unassigned
WBGene00008954	F19C6.5	0.0169692	0.434469	down	0.0158254	0.60998	down	Transmembrane protein: unassigned
WBGene00008986	F20G2.2	0.0180242	0.300799	down	0.135945	0.463267	down	Metabolism: lipid: sterol
WBGene00009092	F23H12.2	0.0260899	0.466111	down	0.0625575	0.610667	down	Metabolism: mitochondria: translocase
WBGene00009113	F25D7.4	0.0040113	0.427886	down	0.108517	0.516266	down	Cytoskeleton: microtubule: binding
WBGene00009146	F26C11.1	0.0152931	0.478971	down	0.0226598	0.789445	down	Lysosome: acid phosphatase
WBGene00009187	F27D4.1	0.00865833	0.365548	down	0.00871602	0.558043	down	Metabolism: mitochondria: unassigned
WBGene00009237	F28H7.3	0.0290229	0.369305	down	0.129261	0.506342	down	Unassigned: regulated by multiple stresses
WBGene00009526	F38A1.14	0.0118952	0.433738	down	0.541592	0.849244	down	Stress response: C-type Lectin
WBGene00009747	F46A8.4	0.0356828	0.461046	down	0.381658	0.824516	down	Extracellular material: galectin
WBGene00009787	F46F2.3	0.0202498	0.43569	down	0.0701985	0.423782	down	Unassigned
WBGene00009812	F47B10.1	0.00148572	0.430456	down	0.00218145	0.6088	down	Metabolism: mitochondria: citric acid cycle
WBGene00009857	F49A5.5	0.00878804	0.469384	down	0.0601407	0.648162	down	Stress response: C-type Lectin
WBGene00009895	F49E11.10	0.0344003	0.417485	down	0.138147	0.784472	down	Extracellular material: secreted protein
WBGene00009926	F52B11.3	0.0414997	0.422838	down	0.151737	0.472584	down	Development: somatic
WBGene00009983	F53F1.5	0.0318648	0.486642	down	0.248611	0.705413	down	Extracellular material: cuticlin
WBGene00010015	F54B3.3	0.0014168	0.491622	down	0.0061407	0.517715	down	Metabolism: mitochondria: unassigned
WBGene00010055	F54D5.12	0.0055331	0.392959	down	0.041057	0.54877	down	Metabolism: unassigned
WBGene00010083	F55B11.1	0.00850256	0.478741	down	0.0716826	0.597295	down	Metabolism: nucleotide
WBGene00010094	F55C5.5	0.0118202	0.447295	down	0.00358412	0.506304	down	Metabolism: mitochondria: gene expression
WBGene00010204	F57F5.1	0.00365963	0.361905	down	0.240502	0.633924	down	Proteolysis general: aspartate: cathepsin
WBGene00010238	F58B4.5	0.000748	0.378047	down	0.0254813	0.564072	down	Unassigned: regulated by multiple stresses
WBGene00010317	F59B8.2	5.4e-05	0.292712	down	0.104178	0.541063	down	Metabolism: mitochondria: citric acid cycle
WBGene00010351	H02I12.1	0.00446868	0.293002	down	0.101014	0.408818	down	Extracellular material: PGI
WBGene00010652	K08C9.5	0.017196	0.495757	down	0.396095	0.824946	down	Proteolysis proteasome: E3: F box
WBGene00010878	M05D6.5	0.0138201	0.488907	down	0.148266	0.642085	down	Transmembrane protein: unassigned
WBGene00010925	M153.2	0.0466895	0.450816	down	0.37202	0.655119	down	Transmembrane transport: major facilitator
WBGene00010984	R03A10.4	0.0299487	0.488808	down	0.360584	0.701762	down	Metabolism: amino acid: synthesis
WBGene00011006	R04B5.9	0.0323987	0.170384	down	0.0571061	0.280765	down	Stress response: detoxification: ugt
WBGene00011059	R06C1.4	0.0059107	0.348166	down	0.085279	0.531507	down	Nucleic acid: binding: unassigned
WBGene00011119	R07E5.13	0.00902844	0.373509	down	0.0743897	0.505934	down	Metabolism: mitochondria: transporter
WBGene00011133	R08A2.2	0.0469541	0.476389	down	0.109694	0.719057	down	Signaling: phosphatase: unassigned
WBGene00011181	R09H10.3	0.036825	0.458293	down	0.122612	0.551006	down	Unassigned
WBGene00011182	R09H10.5	0.00749372	0.440452	down	0.0868623	0.537306	down	Unassigned
WBGene00011638	T09A5.11	0.00812985	0.462336	down	0.0101046	0.557672	down	Protein modification: carbohydrate
WBGene00011676	T10B9.7	0.040366	0.445999	down	0.206657	0.488497	down	Stress response: detoxification: CYP
WBGene00011803	T16G12.1	0.000858	0.109268	down	0.0620282	0.300588	down	Proteolysis general: metallopeptidase
WBGene00011938	T22H6.2	0.00795744	0.307659	down	0.0930979	0.355555	down	Metabolism: amino acid: synthesis
WBGene00012018	T25C12.3	0.016472	0.496171	down	0.212391	0.633603	down	Stress response: C-type Lectin
WBGene00012258	W04G3.5	0.00223331	0.450387	down	0.0404258	0.760405	down	Metabolism: nucleotide
WBGene00012316	W06H3.3	0.00210774	0.4882	down	0.00627147	0.563041	down	Metabolism: nucleotide
WBGene00012330	W07G1.3	0.0212553	0.440869	down	0.0376037	0.527208	down	Transcription factor: bZIP
WBGene00012361	W09D10.3	0.000468	0.451423	down	0.0830722	0.55244	down	Metabolism: mitochondria: ribosome
WBGene00012407	Y7A5A.1	0.0239529	0.590884	down	0.809907	0.938211	down	Metabolism: lipid: sterol
WBGene00012434	Y11D7A.10	0.0415293	0.496767	down	0.0426255	0.622011	down	Unassigned: regulated by multiple stresses
WBGene00012445	Y16B4A.2	0.00573118	0.25614	down	0.0872473	0.41614	down	Proteolysis general: cysteine: cathepsin
WBGene00012530	Y32F6A.5	0.0486012	0.342092	down	0.00960808	0.511383	down	Proteolysis general: carboxypeptidase
WBGene00012608	Y38F1A.6	0.0250829	0.191142	down	0.0289642	0.592471	down	Metabolism: mitochondria: unassigned
WBGene00012664	Y39B6A.1	0.0234496	0.206123	down	0.0933166	0.356736	down	Stress response: unassigned
WBGene00012728	Y39G8B.9	0.0239657	0.417623	down	0.179204	0.700889	down	Unassigned: regulated by multiple stresses
WBGene00012729	Y39G8B.10	0.0476761	0.435564	down	0.00380097	0.794856	down	Unassigned
WBGene00012909	Y46G5A.19	0.0207245	0.342341	down	0.0211304	0.54015	down	Metabolism: polyamine
WBGene00013025	Y49A3A.2	0.0016804	0.460161	down	0.0911754	0.747362	down	Lysosome: Vacuolar ATPase
WBGene00013131	Y52B11C.1	0.0253509	0.471704	down	0.0390603	0.600886	down	Extracellular material: secreted protein
WBGene00013157	Y53F4B.10	0.0390474	0.479746	down	0.318937	1.15274	up	Metabolism: insulin
WBGene00013263	Y57A10A.23	0.0447406	0.384258	down	0.069663	0.441746	down	Stress response: thioredoxin
WBGene00013311	Y57G11C.15	0.000189	0.376169	down	0.0823925	0.42414	down	Trafficking: ER/Golgi: ER unassigned
WBGene00013654	Y105C5B.15	0.000315	0.406538	down	0.204221	0.362925	down	Lysosome: acid phosphatase
WBGene00013716	Y106G6H.1	0.0360019	0.480253	down	0.0407583	0.562752	down	Unassigned
WBGene00014047	ZK666.7	0.033982	0.331586	down	0.00721109	0.528261	down	Stress response: C-type Lectin
WBGene00014054	ZK669.4	0.00140268	0.464801	down	0.00882686	0.504758	down	Metabolism: lipid: beta oxidation
WBGene00014138	ZK896.7	0.00859456	0.44849	down	0.298086	0.779658	down	Stress response: C-type Lectin
WBGene00014253	ZK1320.3	0.0198473	0.483998	down	0.159116	0.559187	down	Unassigned
WBGene00015121	B0302.4	0.0274292	0.476438	down	0.390049	1.17048	up	Unassigned
WBGene00015141	B0310.5	0.00642612	0.384128	down	0.0490544	0.545812	down	Stress response: detoxification: ugt
WBGene00015326	C02B10.1	0.00012	0.369707	down	0.0145264	0.701382	down	Metabolism: pentose phosphate pathway
WBGene00015385	C03B8.2	0.0089748	0.309791	down	0.193685	0.611869	down	Pseudogene
WBGene00015413	C04C3.3	0.000457	0.495315	down	0.127096	0.729055	down	Metabolism: glycolysis
WBGene00015565	C07D8.6	0.0100899	0.302815	down	0.0455156	0.535674	down	Metabolism: unassigned
WBGene00015623	C09B8.4	0.0437054	0.134249	down	0.283172	0.714096	down	Transmembrane protein: unassigned
WBGene00015676	C10E2.6	0.00752634	0.45593	down	0.188949	0.592615	down	Transmembrane transport: monocarboxylate
WBGene00015759	C14C6.5	0.00915264	0.407584	down	0.697836	0.791427	down	Stress response: pathogen: ShK
WBGene00015803	C15H9.9	0.00153988	0.477696	down	0.0479007	0.527381	down	Unassigned
WBGene00015846	C16C8.8	0.0194527	0.476956	down	0.214635	0.770853	down	Unassigned
WBGene00015894	C17C3.12	0.0260166	0.12813	down	0.264074	0.56721	down	Metabolism: lipid: beta oxidation
WBGene00015906	C17E7.13	0.0257784	0.449756	down	0.468078	0.811573	down	Transmembrane protein: unassigned
WBGene00016023	C23H5.1	0.0132148	0.309014	down	0.0468683	0.694502	down	Protein modification: methyltransferase
WBGene00016027	C23H5.8	0.0064426	0.29883	down	0.112327	0.647216	down	Unassigned: regulated by multiple stresses
WBGene00016134	C26B9.5	0.000745	0.310308	down	0.167038	0.654337	down	Proteolysis general: serine
WBGene00016195	C28H8.4	0.00818712	0.46297	down	0.0180796	0.542242	down	Trafficking: ER/Golgi: ER unassigned
WBGene00016285	C31B8.12	0.0212859	0.295013	down	0.253036	0.599723	down	Transmembrane protein: unassigned
WBGene00016415	C34F11.3	0.00481912	0.449036	down	0.316068	0.879845	down	Metabolism: nucleotide
WBGene00016431	C35A11.4	0.00594916	0.200398	down	0.0825074	0.330633	down	Transmembrane transport: solute carrier
WBGene00016442	C35D10.5	0.0135667	0.437793	down	0.0107403	0.535478	down	Metabolism: mitochondria: chaperone
WBGene00016655	C44E4.6	0.0443611	0.383433	down	0.114419	0.547463	down	Metabolism: lipid: unassigned
WBGene00016758	C49A9.4	0.00634557	0.415915	down	0.0744071	0.651792	down	Proteolysis general: cysteine: unassigned
WBGene00016873	C52B11.4	0.00823524	0.416592	down	0.0325157	0.672389	down	Pseudogene
WBGene00016943	C55B7.4	0.0461027	0.470865	down	0.104005	0.599757	down	Metabolism: lipid: beta oxidation
WBGene00016957	C55F2.1	0.0233172	0.257733	down	0.117999	0.469372	down	Metabolism: nucleotide
WBGene00016970	C56E6.2	0.00135336	0.323428	down	0.0738845	0.366271	down	Signaling: small GTPase: Rab
WBGene00017070	D2096.2	0.00118325	0.418121	down	0.0979245	0.518508	down	Trafficking: ER/Golgi: ARF
WBGene00017071	D2096.3	0.00904891	0.382616	down	0.0213723	0.660423	down	Metabolism: carbohydrate
WBGene00017091	E02C12.4	0.0211018	0.416595	down	0.298092	0.62948	down	Unassigned: TransThyretin-Related family domain
WBGene00017163	F01F1.9	0.015171	0.456177	down	0.0439548	0.602275	down	Proteolysis general: aspartate: unassigned
WBGene00017301	F09F7.4	0.00437184	0.336822	down	0.0739494	0.670602	down	Metabolism: lipid: beta oxidation
WBGene00017734	F23C8.5	0.00626553	0.466922	down	0.00778665	0.637925	down	Metabolism: mitochondria: unassigned
WBGene00017759	F23H11.3	0.00749405	0.496499	down	0.00381431	0.505358	down	Metabolism: mitochondria: citric acid cycle
WBGene00017775	F25B5.3	0.00542447	0.450366	down	0.0785628	0.631534	down	Metabolism: nucleotide
WBGene00017869	F28A10.1	0.044408	0.460893	down	0.886426	0.982051	down	Protein modification: methyltransferase
WBGene00017927	F29C4.4	0.0469072	0.482094	down	0.254173	0.760176	down	Unassigned
WBGene00017957	F31F4.1	0.0203677	0.462348	down	0.0678002	0.447095	down	Transmembrane protein: unassigned
WBGene00017969	F32A5.3	0.00330268	0.35733	down	0.0888296	0.709694	down	Proteolysis general: cysteine: cathepsin
WBGene00018036	F35C8.5	0.0142156	0.3376	down	0.295513	0.750052	down	Metabolism: lipid: sterol
WBGene00018138	F37B4.7	0.00323241	0.112599	down	0.0881511	0.3587	down	Transmembrane transport: unassigned
WBGene00018146	F37C4.6	0.00587764	0.416992	down	0.105284	0.587628	down	Metabolism: unassigned
WBGene00018422	F44E2.9	0.00529189	0.450227	down	0.161476	0.420076	down	Unassigned: regulated by multiple stresses
WBGene00018427	F44E7.5	0.0207341	0.497588	down	0.901467	1.01804	up	Unassigned: regulated by multiple stresses
WBGene00018619	F48G7.8	0.0049459	0.368518	down	0.0286171	0.57031	down	Unassigned
WBGene00018752	F53C3.8	0.00481222	0.349547	down	0.820167	0.965696	down	Unassigned
WBGene00018779	F53H8.3	0.017112	0.272749	down	0.0344222	0.588738	down	Transmembrane transport: solute carrier
WBGene00018811	F54D11.1	0.0234707	0.445371	down	0.232529	0.631308	down	Metabolism: lipid: phospholipid
WBGene00018951	F56C9.7	0.0466431	0.393906	down	0.0063816	0.555179	down	Unassigned
WBGene00019017	F57F4.4	0.00712237	0.428725	down	0.792592	0.910362	down	Development: general
WBGene00019138	F59H6.8	0.00478212	0.425339	down	0.0780298	1.13098	up	Unassigned: BTB and MATH domain
WBGene00019225	H22K11.2	0.0164466	0.273449	down	0.00783871	0.581028	down	Metabolism: carbohydrate
WBGene00019493	K07E3.7	0.0145896	0.346813	down	0.0312648	0.509462	down	Transmembrane transport: unassigned
WBGene00019537	K08D12.3	0.00546684	0.435713	down	0.022714	0.576625	down	Unassigned
WBGene00019572	K09E2.3	0.0297683	0.494755	down	0.0323988	0.649735	down	Unassigned
WBGene00019645	K11D12.5	0.00347802	0.383649	down	0.0454964	0.56044	down	Transmembrane transport: sugar
WBGene00019656	K11G12.5	0.0129425	0.4861	down	0.067035	0.630734	down	Transmembrane transport: mitochondrial: solute carrier
WBGene00019890	R05F9.6	0.0210867	0.434988	down	0.0223132	0.521632	down	Metabolism: pentose phosphate pathway
WBGene00019900	R05G6.7	0.0192527	0.484317	down	0.076583	0.660841	down	Transmembrane transport: anion
WBGene00019952	R08C7.9	0.0305341	0.432222	down	0.137649	1.61612	up	Proteolysis proteasome: E3: F box
WBGene00019963	R08E5.3	0.00830998	0.141164	down	0.13956	0.320776	down	Protein modification: methyltransferase
WBGene00020146	T01C8.5	0.00244243	0.44446	down	0.15745	0.769594	down	Metabolism: amino acid: breakdown
WBGene00020185	T03F1.3	0.0002	0.398814	down	0.0590743	0.727099	down	Metabolism: lipid: phospholipid
WBGene00020245	T05B11.1	0.0299881	0.346777	down	0.0903017	0.679255	down	Proteolysis proteasome: E3: F box
WBGene00020499	T14B4.2	0.0136033	0.463268	down	0.0182314	0.635794	down	Metabolism: mitochondria: ribosome
WBGene00020516	T15B7.1	0.0313409	0.257284	down	0.122258	0.510747	down	Unassigned: regulated by multiple stresses
WBGene00020517	T15B7.2	0.00458688	0.472538	down	0.023412	0.62517	down	Metabolism: lipid: fatty acid
WBGene00020557	T19B4.3	0.0220595	0.429915	down	0.107355	0.414732	down	Metabolism: nucleotide
WBGene00020623	T20D4.18	0.0172644	0.333801	down	0.2372	0.725612	down	Transmembrane protein: seven transmembrane receptor: srab
WBGene00020730	T23E1.3	0.00015	0.470387	down	0.548252	1.15516	up	Unassigned
WBGene00020809	T25G12.1	0.0141709	0.470366	down	0.35896	0.766562	down	Pseudogene
WBGene00020813	T25G12.6	0.0106225	0.399269	down	0.0413386	0.749139	down	Transmembrane protein: unassigned
WBGene00020989	W03D8.8	0.0492598	0.412927	down	0.111979	0.531829	down	Metabolism: lipid: beta oxidation
WBGene00021133	W10D9.5	0.00438059	0.475876	down	0.122956	0.540217	down	Metabolism: mitochondria: translocase
WBGene00021142	W10G11.12	0.0236659	0.454077	down	0.912464	1.03722	up	Stress response: C-type Lectin
WBGene00021252	Y22D7AL.14	0.01113	0.45509	down	0.0518424	0.919117	down	Extracellular material: unassigned
WBGene00021286	Y24D9A.8	0.0120315	0.402758	down	0.0691943	0.576261	down	Metabolism: pentose phosphate pathway
WBGene00021335	Y34D9A.11	0.0273134	0.171311	down	0.115895	0.240177	down	Unassigned: regulated by multiple stresses
WBGene00021420	Y38F2AR.2	0.00850051	0.423202	down	0.0599486	0.510965	down	Transmembrane protein: ER
WBGene00021503	Y40D12A.2	0.00668262	0.227105	down	0.0663773	0.19523	down	Proteolysis general: cysteine: cathepsin
WBGene00021786	Y51H7C.8	0.049854	0.485337	down	0.178909	0.797081	down	Unassigned: regulated by multiple stresses
WBGene00021852	Y54F10AM.8	0.0186771	0.339611	down	0.11182	0.669897	down	Signaling: lipid: phospholipase B
WBGene00021967	Y57G7A.3	0.00154235	0.459737	down	0.527871	1.09943	up	Transmembrane protein: unassigned
WBGene00022262	Y73C8C.3	0.0491547	0.483481	down	0.208212	1.20402	up	Unassigned
WBGene00022490	Y119D3B.13	0.0138586	0.356531	down	0.17725	0.660718	down	Unassigned: regulated by multiple stresses
WBGene00022642	ZK6.7	0.00429256	0.484595	down	0.387672	0.851267	down	Metabolism: lipid: lipase
WBGene00022783	ZK652.2	0.028631	0.404773	down	0.0411829	0.551678	down	Metabolism: mitochondria: translocase
WBGene00023489	F42A10.9	0.0378329	0.436166	down	0.0799707	0.613614	down	Metabolism: unassigned
WBGene00043062	Y54G2A.39	0.000406	0.304382	down	0.186316	0.629157	down	Stress response: C-type Lectin
WBGene00044302	F28E10.5	0.0187686	0.444703	down	0.156032	0.663982	down	Proteolysis general: serine
WBGene00044323	F15A4.11	0.0174722	0.470785	down	0.0252206	0.567614	down	Transmembrane protein: unassigned
WBGene00044696	F52E1.14	0.00188931	0.329716	down	0.11418	0.591009	down	Unassigned: regulated by multiple stresses
WBGene00077757	E02H4.7	0.0466429	0.262532	down	0.0995952	0.545772	down	Unassigned
WBGene00195164	K12B6.11	0.0480038	0.319411	down	0.0722206	0.504027	down	Unassigned
WBGene00206362	B0041.11	0.0231688	0.285084	down	0.214905	0.584633	down	Unassigned
WBGene00206479	C44C11.6	0.0183162	0.417735	down	0.0308407	0.693128	down	Unassigned
