# Supplementary material for: Aminopeptidase MNP-1 triggers intestine protease production by activating daf-16 nuclear location to degrade pore-forming toxins in Caenorhabditis elegans
Source: PLoS Pathog. 2023 Jul 13;19(7):e1011507. doi: 10.1371/journal.ppat.1011507 (PMC10368266; doi:10.1371/journal.ppat.1011507)
Supplement: S4 Table — (XLSX) [file ppat.1011507.s012.xlsx]

## Sheet: Sheet1
Table S4. Differentially expressed genes invovled in stress response, proteolysis general and proteolysis proteasome that dependent on mnp-1 under Cry5Ba treatment
Wormbase.ID	Sequence.ID	Gene name	Cry5Ba/BL21 N2 VS BL21 N2		Cry5Ba/BL21 RB1884 VS BL21 RB1884		Description
			Fold-change	Regulation	Fold-change	Regulation
WBGene00000097	F58E10.4	aip-1	2.22809	up	2.05468	up	Stress response: oxidative
WBGene00000480	Y38C9A.2	cgp-1	2.88874	up	1.94529	ND	Stress response: unassigned
WBGene00000534	R01B10.1	cpi-2	2.82959	up	1.78571	ND	Proteolysis general: inhibitor: cysteine
WBGene00000535	K08B4.6	cpi-1	2.17427	up	1.40192	ND	Proteolysis general: inhibitor: cysteine
WBGene00000543	T04A8.16	clp-2	3.19046	up	1.22905	ND	Proteolysis general: cysteine: calpain
WBGene00000814	B0025.2	csn-2	2.93339	up	1.02607	ND	Proteolysis proteasome: NEDD
WBGene00000831	Y54G11A.5	ctl-2	2.50708	up	1.6601	ND	Stress response: oxidative
WBGene00000898	Y55D5A.5	daf-2	2.6887	up	1.52739	ND	Stress response: dauer
WBGene00002008	F43E2.8	hsp-4	2.81488	up	1.66509	ND	Stress response: heat
WBGene00002147	C41C4.4	ire-1	2.46166	up	1.19556	ND	Stress response: ER
WBGene00002232	F11A6.1	kpc-1	2.13384	up	1.5942	ND	Proteolysis general: serine
WBGene00002271	R07B1.10	lec-8	3.9484	up	2.95191	up	Stress response: pathogen: lectin
WBGene00002273	W01A11.4	lec-10	2.52508	up	1.97666	ND	Stress response: unassigned
WBGene00003090	Y22F5A.4	lys-1	2.09082	up	2.3297	up	Stress response: pathogen: lysozyme
WBGene00003092	Y22F5A.6	lys-3	67.4541	up	49.6796	up	Proteolysis general: lysozyme
WBGene00003473	K11G9.6	mtl-1	8.42958	up	1.71498	ND	Stress response: heavy metal
WBGene00003526	C07D10.4	nas-7	2.27285	up	1.35315	ND	Proteolysis general: metallopeptidase
WBGene00003527	C34D4.9	nas-8	2.13867	up	1.21935	ND	Proteolysis general: metallopeptidase
WBGene00003530	K11G12.1	nas-11	2.61574	up	1.33416	ND	Proteolysis general: metallopeptidase
WBGene00003554	F57C12.1	nas-38	2.04379	up	1.43429	ND	Proteolysis general: metallopeptidase
WBGene00003970	F46C3.1	pek-1	2.51849	up	1.6691	ND	Stress response: ER
WBGene00004055	B0218.3	pmk-1	2.35863	up	1.14518	ND	Stress response: pathogen: signaling
WBGene00004809	F44G3.6	skr-3	5.281	up	3.20196	up	Proteolysis proteasome: E3: SCF
WBGene00004811	F47H4.10	skr-5	4.48912	up	3.94707	up	Proteolysis proteasome: E3: SCF
WBGene00004822	C42D4.6	skr-16	2.57769	up	1.40114	ND	Proteolysis proteasome: E3: SCF
WBGene00004933	F55H2.1	sod-4	2.43397	up	1.60075	ND	Stress response: oxidative
WBGene00005000	C48E7.10	spp-15	2.9426	up	2.10232	up	Stress response: pathogen: saposin
WBGene00005642	C05E4.3	srp-1	2.16798	up	1.58096	ND	Proteolysis general: inhibitor: serine
WBGene00005649	F20D6.3	srp-8	5.93483	up	2.33812	up	Proteolysis general: inhibitor: serine
WBGene00006523	F26G5.9	tam-1	2.0267	up	1.95359	ND	Proteolysis proteasome: E3: RING finger
WBGene00006701	C35B1.1	ubc-1	2.35683	up	1.85366	ND	Proteolysis proteasome: E3: unassigned
WBGene00006702	Y71G12B.15	ubc-3	2.02051	up	1.74508	ND	Proteolysis proteasome: E2
WBGene00006705	Y94H6A.6	ubc-8	3.89125	up	3.77099	up	Proteolysis proteasome: E2
WBGene00006718	C28G1.1	ubc-23	3.31611	up	2.10458	up	Proteolysis proteasome: E3: unassigned
WBGene00007055	F41E6.6	tag-196	4.03272	up	1.86138	ND	Proteolysis general: aspartate: cathepsin
WBGene00007071	AC3.5	AC3.5	2.2403	up	1.15148	ND	Proteolysis general: unassigned
WBGene00007322	C05B5.5	C05B5.5	9.18884	up	1.81018	ND	Proteolysis proteasome: E3: F box
WBGene00007716	C25D7.4	fbxa-82	2.9702	up	1.25749	ND	Proteolysis proteasome: E3: F box
WBGene00007976	C36B1.9	C36B1.9	3.82781	up	1.56094	ND	Proteolysis proteasome: E3: RING finger
WBGene00008304	C54D10.10	C54D10.10	3.40874	up	1.96259	ND	Proteolysis general: serine
WBGene00008343	C56A3.4	C56A3.4	2.55254	up	1.84869	ND	Proteolysis proteasome: E3: RING finger
WBGene00008412	D2030.2	D2030.2	2.89441	up	1.95136	ND	Proteolysis general: unassigned
WBGene00008419	D2030.9	wdr-23	2.14722	up	1.70695	ND	Proteolysis proteasome: E3: unassigned
WBGene00008429	D2085.4	etc-1	2.61469	up	1.23728	ND	Proteolysis proteasome: E3: unassigned
WBGene00008477	E03H4.10	clec-17	5.25988	up	2.72331	up	Stress response: C-type Lectin
WBGene00008876	F16A11.1	F16A11.1	2.13543	up	1.66572	ND	Proteolysis proteasome: E3: RING finger
WBGene00008953	F19C6.4	F19C6.4	2.33583	up	1.00406	ND	Proteolysis general: metallopeptidase
WBGene00008988	F20G2.5	F20G2.5	6.79774	up	2.37961	up	Stress response: pathogen: unassigned
WBGene00009058	F22E12.1	F22E12.1	2.58921	up	1.61246	ND	Proteolysis general: serine
WBGene00009097	F23H12.9	fipr-2	2.91609	up	2.0606	up	Stress response: pathogen: unassigned
WBGene00009386	F35B12.6	tag-290	2.24772	up	1.07924	ND	Proteolysis general: serine
WBGene00009660	F43G6.8	F43G6.8	2.57595	up	1.74777	ND	Proteolysis proteasome: E3: RING finger
WBGene00009805	F47B8.4	F47B8.4	2.80906	up	1.28816	ND	Stress response: pathogen: unassigned
WBGene00009839	F47H4.8	fbxa-188	4.70369	up	2.10716	up	Proteolysis proteasome: E3: F box
WBGene00010018	F54B8.3	fbxa-69	2.54838	up	1.49816	ND	Proteolysis proteasome: E3: F box
WBGene00010028	F54B11.5	F54B11.5	2.72972	up	2.17573	up	Proteolysis proteasome: E3: RING finger
WBGene00010050	F54D5.4	F54D5.4	3.44125	up	1.45458	ND	Stress response: pathogen: unassigned
WBGene00010125	F55G11.5	dod-22	2.07544	up	1.29305	ND	Stress response: pathogen: CUB
WBGene00010427	H37N21.1	hpo-11	2.26763	up	1.85484	ND	Stress response: pathogen: unassigned
WBGene00010507	K02E2.6	K02E2.6	2.04309	up	1.25864	ND	Proteolysis general: aspartate: unassigned
WBGene00010540	K03H1.5	K03H1.5	5.6092	up	2.52303	up	Stress response: unassigned
WBGene00010658	K08D8.4	K08D8.4	3.2921	up	2.06868	up	Stress response: pathogen: CUB
WBGene00010851	M04C3.2	M04C3.2	2.01314	up	1.11081	ND	Stress response: pathogen: unassigned
WBGene00010856	M04C9.1	M04C9.1	2.89251	up	1.13599	ND	Proteolysis general: unassigned
WBGene00011000	R03G8.6	R03G8.6	2.22087	up	1.42776	ND	Proteolysis general: metallopeptidase
WBGene00011263	R13H4.5	R13H4.5	3.31835	up	2.10508	up	Proteolysis proteasome: E3: F box
WBGene00011482	T05E11.6	hpo-4	2.08785	up	1.18734	ND	Stress response: pathogen: unassigned
WBGene00012013	T25B9.7	ugt-54	2.40434	up	1.4163	ND	Stress response: detoxification: ugt
WBGene00012152	VK10D6R.1	cnc-10	3.11164	up	1.63172	ND	Stress response: pathogen: caenacin
WBGene00012923	Y47D3A.2	fbxa-128	2.42801	up	1.41253	ND	Proteolysis proteasome: E3: F box
WBGene00013555	Y75B8A.21	fbxa-89	2.15972	up	1.49946	ND	Proteolysis proteasome: E3: F box
WBGene00013845	ZC47.14	fbxa-37	3.62923	up	1.41509	ND	Proteolysis proteasome: E3: F box
WBGene00013969	ZK337.1	tep-1	2.76026	up	1.74914	ND	Proteolysis general: inhibitor: unassigned
WBGene00014132	ZK896.1	ZK896.1	5.57639	up	1.24669	ND	Stress response: pathogen: CUB
WBGene00015110	B0281.3	B0281.3	3.4768	up	1.00677	ND	Proteolysis proteasome: E3: RING finger
WBGene00015324	C02B8.6	C02B8.6	2.36759	up	1.61932	ND	Proteolysis proteasome: E3: RING finger
WBGene00015362	C02H6.2	fbxa-105	4.06959	up	2.63488	up	Proteolysis proteasome: E3: F box
WBGene00015455	C04G6.5	C04G6.5	2.33755	up	2.67872	up	Stress response: pathogen: unassigned
WBGene00015574	C07G3.2	irg-1 is	5.00058	up	1.92572	ND	Stress response: pathogen: unassigned
WBGene00015692	C10H11.3	ugt-25	2.16074	up	1.6881	ND	Stress response: detoxification: ugt
WBGene00016135	C26B9.6	C26B9.6	2.10296	up	1.37213	ND	Proteolysis proteasome: E3: RING finger
WBGene00016187	C28G1.2	C28G1.2	2.22083	up	2.72252	up	Proteolysis general: unassigned
WBGene00016326	C32E8.11	ubr-1	2.49861	up	1.26831	ND	Proteolysis proteasome: E3: unassigned
WBGene00016378	C33H5.11	imp-3	2.56641	up	1.69658	ND	Proteolysis general: aspartate: unassigned
WBGene00016407	C34D10.2	C34D10.2	2.88169	up	2.03917	up	Proteolysis proteasome: E3: RING finger
WBGene00016521	C39B5.3	fbxa-62	2.04935	up	1.62828	ND	Proteolysis proteasome: E3: F box
WBGene00016650	C44E4.1	ubr-4	2.56824	up	1.28028	ND	Proteolysis proteasome: E3: unassigned
WBGene00016769	C49C8.5	C49C8.5	5.81956	up	1.64634	ND	Stress response: pathogen: unassigned
WBGene00016958	C55F2.2	ilys-4	2.4862	up	1.2523	ND	Proteolysis general: lysozyme
WBGene00017041	D2007.1	D2007.1	2.3055	up	1.78553	ND	Stress response: pathogen: unassigned
WBGene00017108	E03E2.1	cyp-43A1	3.51152	up	1.25666	ND	Stress response: detoxification: CYP
WBGene00017226	F07G6.7	fbxa-53	4.05439	up	2.14594	up	Proteolysis proteasome: E3: F box
WBGene00018509	F46F11.6	xrep-4	2.57663	up	1.17439	ND	Proteolysis proteasome: E3: F box
WBGene00018731	F53A9.8	F53A9.8	12.8274	up	3.75295	up	Stress response: pathogen: unassigned
WBGene00018966	F56D2.5	F56D2.5	3.46949	up	1.3517	ND	Proteolysis proteasome: E3: unassigned
WBGene00019411	K05F1.10	K05F1.10	5.28062	up	1.60518	ND	Proteolysis general: inhibitor: TIL domain
WBGene00019717	M01H9.1	trx-3	5.07247	up	1.89501	ND	Stress response: unassigned
WBGene00019993	R10A10.2	rbx-2	2.34849	up	1.37978	ND	Proteolysis proteasome: E3: RING finger
WBGene00020449	T12B5.2	fbxa-54	2.66753	up	1.06416	ND	Proteolysis proteasome: E3: F box
WBGene00020455	T12B5.8	fbxa-59	5.04979	up	1.46995	ND	Proteolysis proteasome: E3: F box
WBGene00020456	T12B5.10	fbxa-60	5.69924	up	1.75967	ND	Proteolysis proteasome: E3: F box
WBGene00020462	T12E12.1	ari-2	2.73176	up	1.65682	ND	Proteolysis proteasome: E3: unassigned
WBGene00021262	Y22D7AR.9	fbxa-74	9.50125	up	4.33566	up	Proteolysis proteasome: E3: F box
WBGene00021331	Y34D9A.6	glrx-10	2.58078	up	1.93315	ND	Stress response: thioredoxin
WBGene00021518	Y41D4B.16	hpo-6	5.76054	up	1.90874	ND	Stress response: pathogen: unassigned
WBGene00021865	Y54F10BM.11	fbxa-66	3.69765	up	1.50643	ND	Proteolysis proteasome: E3: F box
WBGene00022324	Y82E9BL.7	fbxa-26	2.78844	up	1.6798	ND	Proteolysis proteasome: E3: F box
WBGene00022358	Y92H12A.2	Y92H12A.2	2.07911	up	1.62935	ND	Proteolysis proteasome: NEDD
WBGene00022644	ZK6.10	dod-19	2.4879	up	1.4347	ND	Stress response: pathogen: unassigned
WBGene00022645	ZK6.11	ZK6.11	2.22123	up	1.55641	ND	Stress response: pathogen: unassigned
WBGene00022868	ZK1240.3	ZK1240.3	2.67859	up	1.14521	ND	Proteolysis proteasome: E3: unassigned
WBGene00023417	C25E10.9	swm-1	2.43655	up	1.57367	ND	Proteolysis general: inhibitor: TIL domain
WBGene00043097	C02D5.4	C02D5.4	2.05817	up	1.51605	ND	Stress response: detoxification: GST
WBGene00044403	Y54F10BM.15	fbxa-219	2.35265	up	1.12328	ND	Proteolysis proteasome: E3: F box
WBGene00044654	Y61B8A.4	fbxa-85	2.75237	up	1.12044	ND	Proteolysis proteasome: E3: F box
WBGene00044672	F42G2.8	fbxa-4	2.69322	up	1.22782	ND	Proteolysis proteasome: E3: F box
Note: ND means no significant difference.
