# Supplementary material for: Aminopeptidase MNP-1 triggers intestine protease production by activating daf-16 nuclear location to degrade pore-forming toxins in Caenorhabditis elegans
Source: PLoS Pathog. 2023 Jul 13;19(7):e1011507. doi: 10.1371/journal.ppat.1011507 (PMC10368266; doi:10.1371/journal.ppat.1011507)
Supplement: S5 Table — (XLSX) [file ppat.1011507.s013.xlsx]

## Sheet: Sheet1
Table S5. RNAi clones that render the worms hypersensitive to Cry5Ba
Wormbase.ID	Sequence.ID	Gene name	Category.3	Description	Regulation	Expression	% Survival on Cry5Ba after RNAi*
N2			/	Wildtype	/	/	66.4% ± 6.8%
mnp-1(ok2434)			/	mnp-1 mutant	/	/	30.3% ± 3.8%
WBGene00000534	R01B10.1	cpi-2	Proteolysis general: inhibitor: cysteine	cysteine-type endopeptidase inhibitor	DAF-16	hypodermis; pharyngeal gland cell; and pharyngeal muscle cell	69.2% ± 5.5%
WBGene00000535	K08B4.6	cpi-1	Proteolysis general: inhibitor: cysteine	cysteine-type endopeptidase inhibitor	DAF-16	/	75.3% ± 6.1%
WBGene00000543	T04A8.16	clp-2	Proteolysis general: cysteine: calpain	cysteine-type endopeptidase	DAF-2	head; hypodermis; intestinal cell; muscle cell; and tail	59.3% ± 9.7%
WBGene00002232	F11A6.1	kpc-1	Proteolysis general: serine	serine-type endopeptidase activity and signaling receptor binding activity	DAF-2/DAF-16	PVD; epithelial cell; nervous system; pharyngeal-intestinal valve; and pharynx	54.8% ± 8.9%
WBGene00003526	C07D10.4	nas-7	Proteolysis general: metallopeptidase	metalloendopeptidase	DAF-16	arcade cell; hypodermis; pharyngeal cell; spermatheca; and vulva	56.7% ± 10.5%
WBGene00003527	C34D4.9	nas-8	Proteolysis general: metallopeptidase	metalloendopeptidase	DAF-16	/	56.9% ± 8.7%
WBGene00003530	K11G12.1	nas-11	Proteolysis general: metallopeptidase	metalloendopeptidase	DAF-2	syncytium; intestine; and neuronal sheath cell	35.8% ± 5.8%
WBGene00003554	F57C12.1	nas-38	Proteolysis general: metallopeptidase	metalloendopeptidase	DAF-2	/	58.7% ± 5.9%
WBGene00005642	C05E4.3	srp-1	Proteolysis general: inhibitor: serine	peptidase activity and serine-type endopeptidase inhibitor	DAF-16	muscle;body wall musculature; embryonic cell	64.9% ± 8.1%
WBGene00007055	F41E6.6	tag-196	Proteolysis general: aspartate: cathepsin	cysteine-type endopeptidase	DAF-2/DAF-16	intestine and tail	63.5% ± 5.8%
WBGene00007071	AC3.5	AC3.5	Proteolysis general: unassigned	metalloaminopeptidase	DAF-2/DAF-16	germ line; hypodermis	58.7% ± 9.8%
WBGene00008304	C54D10.10	C54D10.10	Proteolysis general: serine	serine-type endopeptidase inhibitor	DAF-2/DAF-16	epithelial cell; nervous system; interfacial epithelial cell	50.5% ± 6.1%
WBGene00008953	F19C6.4	F19C6.4	Proteolysis general: metallopeptidase	metallopeptidase	DAF-2,DAF-16	intestine; cephalic sheath cell; coelomocyte; muscle cell; and pharyngeal neurons	35.8% ± 5.8%
WBGene00009058	F22E12.1	F22E12.1	Proteolysis general: serine	serine-type endopeptidase inhibitor	DAF-2,DAF-16	body wall muscle cell;muscle cell	51.6% ± 7.5%
WBGene00009386	F35B12.6	tag-290	Proteolysis general: serine	serine-type endopeptidase inhibitor	DAF-2,DAF-16	arcade cell;pharynx	56.7% ± 6.8%
WBGene00010507	K02E2.6	K02E2.6	Proteolysis general: aspartate: unassigned	aspartyl protease	DAF-2	MSpppaaa; head mesodermal cell; intestine; neurons; and retrovesicular ganglion	65.7% ± 8.1%
WBGene00011000	R03G8.6	R03G8.6	Proteolysis general: metallopeptidase	metallopeptidase	DAF-2/DAF-16	/	37.1% ± 4.9%
WBGene00013969	ZK337.1	tep-1	Proteolysis general: inhibitor: unassigned	endopeptidase inhibitor	DAF-2/DAF-16	intestine; muscle cell; nervous system;Abplaapppp	53.8% ± 5.2%
WBGene00016378	C33H5.11	imp-3	Proteolysis general: aspartate: unassigned	aspartic-type endopeptidase	DAF-16 target	germ line;head mesodermal cell	70.4% ± 9.1%
WBGene00016958	C55F2.2	ilys-4	Proteolysis general: lysozyme	lysozyme	DAF-16	DD neuron and neurons	ND
WBGene00019411	K05F1.10	K05F1.10	Proteolysis general: inhibitor: TIL domain	serine-type endopeptidase inhibitor	DAF-16	intestine; muscular system; mechanosensory neuron	ND
WBGene00023417	C25E10.9	swm-1	Proteolysis general: inhibitor: TIL domain	serine-type endopeptidase inhibitor	DAF-2/DAF-16	body wall musculature; coelomocyte; reproductive tract; and in male	ND
WBGene00003092	Y22F5A.6	lys-3	Proteolysis general: lysozyme	lysozyme	DAF-2/DAF-16	intestine; muscle cell; head mesodermal cell	ND
WBGene00005649	F20D6.3	srp-8	Proteolysis general: inhibitor: serine	serine-type endopeptidase inhibitor	DAF-2,DAF-16	intestine; muscle cell; neuron	ND
WBGene00008412	D2030.2	D2030.2	Proteolysis general: unassigned	ATP binding activity and ATP hydrolysis activity	DAF-2	intestine; head mesodermal cell; rectal gland cell	ND
WBGene00010856	M04C9.1	M04C9.1	Proteolysis general: unassigned	cysteine-type peptidase activity	DAF-2	neuron; body wall muscle cell	ND
WBGene00016187	C28G1.2	C28G1.2	Proteolysis general: unassigned	serine-type endopeptidase inhibitor activity	DAF-2	Abpraaapppa	ND
*Survivals are 10 μg/mL Cry5Ba treatment relative to no Cry5Ba treatment controls. ND：not detected
