# Supplementary material for: Aminopeptidase MNP-1 triggers intestine protease production by activating daf-16 nuclear location to degrade pore-forming toxins in Caenorhabditis elegans
Source: PLoS Pathog. 2023 Jul 13;19(7):e1011507. doi: 10.1371/journal.ppat.1011507 (PMC10368266; doi:10.1371/journal.ppat.1011507)
Supplement: S6 Table — (XLSX) [file ppat.1011507.s014.xlsx]

## Sheet: Bacterial strains and plasmids
	Bacterial strains and plasmids used in this study
	Strains or plasmids	Characteristics	Origion or reference
	Bacillus thuringiensis
	Cry5Ba/BMB171	BMB171 containing plasmid pBMB0215-cry5Ba	This study
	Cry6A/BMB171	BMB171 containing plasmid pBMB0250-cry6Aa	This study
	Cry21A/BMB171	BMB171 containing plasmid pBMB2051-cry21Aa	This study
	Escherichia coli
	BL21 (DE3)	F- ompT rb- mb- DE3	Novagen
	DH5α	F- φ80lacZΔM15 Δ (lacZYA-argF) U169 deoR recA1 endA1 hsdR17 (rk-,mk+) phoA supE44 λ- thi-1 gyrA96 relA1	This lab
	OP50	auxotrophic strain, feeding Caenorhabditis elegans	CGC
	HT115 (DE3)	rnc14::Tn10 (DE3 lysogen: lavUV5 promoter T7 polymerase) (IPTG inducible T7 polymerase) (RNaseIIIminus)	CGC
	Mnp-1/HT115	HT115 containing vector L4440 with homologous sequence of mnp-1 for RNAi	This study
	Atg-4.1/HT115	HT115 containing vector L4440 with homologous sequence of atg-4.1 for RNAi	This study
	Pigk-1/HT115	HT115 containing vector L4440 with homologous sequence of pigk-1 for RNAi	This study
	AC3.5/HT115	HT115 containing vector L4440 with homologous sequence of AC3.5 for RNAi	This study
	Nas-7/HT115	HT115 containing vector L4440 with homologous sequence of nas-7 for RNAi	This study
	Tasp-1/HT115	HT115 containing vector L4440 with homologous sequence of tasp-1 for RNAi	This study
	R03G8.6/HT115	HT115 containing vector L4440 with homologous sequence of R03G8.6 for RNAi	This study
	Clp-2/HT115	HT115 containing vector L4440 with homologous sequence of clp-2 for RNAi	This study
	Nas-8/HT115	HT115 containing vector L4440 with homologous sequence of nas-8 for RNAi	This study
	Ulp-3/HT115	HT115 containing vector L4440 with homologous sequence of ulp-3 for RNAi	This study
	K02E2.6/HT115	HT115 containing vector L4440 with homologous sequence of K02E2.6 for RNAi	This study
	Imp-3/HT115	HT115 containing vector L4440 with homologous sequence of imp-3 for RNAi	This study
	Nas-36/HT115	HT115 containing vector L4440 with homologous sequence of nas-36 for RNAi	This study
	Y42A5A.1/HT115	HT115 containing vector L4440 with homologous sequence of Y42A5A.1 for RNAi	This study
	Kpc-1/HT115	HT115 containing vector L4440 with homologous sequence of kpc-1 for RNAi	This study
	Tag-196/HT115	HT115 containing vector L4440 with homologous sequence of tag-196 for RNAi	This study
	Nas-38/HT115	HT115 containing vector L4440 with homologous sequence of nas-38 for RNAi	This study
	Nas-11/HT115	HT115 containing vector L4440 with homologous sequence of nas-11for RNAi	This study
	F19C6.4/HT115	HT115 containing vector L4440 with homologous sequence of F19C6.4 for RNAi	This study
	Tag-290/HT115	HT115 containing vector L4440 with homologous sequence of tag-290 for RNAi	This study
	Cpi-2/HT115	HT115 containing vector L4440 with homologous sequence of cpi-2 for RNAi	This study
	Cpi-1/HT115	HT115 containing vector L4440 with homologous sequence of cpi-1 for RNAi	This study
	C54D10.10/HT115	HT115 containing vector L4440 with homologous sequence of C54D10.10 for RNAi	This study
	F22E12.1/HT115	HT115 containing vector L4440 with homologous sequence of F22E12.1 for RNAi	This study
	Tep-1/HT115	HT115 containing vector L4440 with homologous sequence of tep-1 for RNAi	This study
	Srp-1/HT115	HT115 containing vector L4440 with homologous sequence of srp-1 for RNAi	This study
	F49B2.6/HT115	HT115 containing vector L4440 with homologous sequence of F49B2.6 for RNAi	This study
	Y42A5A.1/HT115	HT115 containing vector L4440 with homologous sequence of Y42A5A.1for RNAi	This study
	PEPM-1/HT115	HT115 containing vector L4440 with homologous sequence of PEPM-1for RNAi	This study
	F47B8.8/HT115	HT115 containing vector L4440 with homologous sequence of F47B8.8for RNAi	This study
	Y67D8C.9/HT115	HT115 containing vector L4440 with homologous sequence of Y67D8C.9 for RNAi	This study
	F19C6.4/BL21	BL21 containing vector pET15d with coding sequence of F19C6.4 to express F19C6.4 protein	This study
	R03G8.6/BL21	BL21 containing vector pGEX6p-1 with coding sequence of R03G8.6 to express R03G8.6 protein	This study
	Plasmids
	pET28a	Cloning vector in Escherichia coli, Kanr	This lab
	L4440	Modified version of Bluescript with a T7 promoter on each side of the MCS driving transcription each DNA strand, Ampr	Timmons and Fire, 1998
	pHT304	Shuttle vector between Escherichia coli and Bacillus thuringiensis, Ampr, Ermr, and 6.7 kb	Arantes and Lereclus, 1991
	pET28a-cry5Ba	Derivative of pET28a, containing a 3.7 kb cry5Ba gene, Kanr, 9.1 kb.	This study
	pGEX6P-1-R03G8.6	pGEX6P-1 containing the coding sequence of R03G8.6	This study
	pET15d-F19C6.4	pET15D containing the coding sequence of F19C6.4	This study
	PBS77-F19C6.4-3k	PBS77 containing the 3.0 kb promoter fragment of F19C6.4	This study
	PBS77-R03G8.6-3k	PBS77 containing the 3.0 kb promoter fragment of R03G8.6	This study
	PBS77-mnp-1-3k	PBS77 containing the 3.0 kb promoter fragment of mnp-1	This study
	PBS77-mnp-1-rescue	PBS77 containing the native promoter and coding sequence of mnp-1	This study
	PBS77-F19C6.4-rescue	PBS77 containing the native promoter and coding sequence of F19C6.4	This study
	PBS77-R03G8.6-rescue	PBS77 containing the native promoter and coding sequence of R03G8.6	This study
	pBMB0215	pHT304 containing the full length of cry5Ba	This study
	pBMB0250	pHT304 containing the full length of cry6Aa	This study
	pBMB2051	pHT304 containing the full length of cry21Aa	This study
	Note: Kanr, kanamycin resistance; Ampr, ampicillin resistance; Ermr, erythromycin resistance.

## Sheet: Caenorhabditis elegans strains
	Caenorhabditis elegans strains used in this study
	Gene	Strain	Genotype
	F19C6.4	RB1848	F19C6.4(ok2392)
	R03G8.6	RB2311	R03G8.6(ok3143)
	T16G12.1	RB2310	T16G12.1(ok3142)
	cdd-1& pam-1	RB705	cdd-1& pam-1(ok477)
	T07F10.1	RB804	T07F10.1(ok608)
	Y53F4B.20	RB2579	Y53F4B.20(ok3591)
	T12E12.6	RB2606	T12E12.6(ok3632)
	C42C1.11& C42C1.12	VC1154	C42C1.11& C42C1.12(ok348)
	daf-2	CB1370	daf-2(e1370)
	daf-16	CF1038	daf-16(mu86)
	Isdaf-16::gfp	TJ356	zIs356
	mnp-1	RB1884	mnp-1(ok2434)
	Wild type N2 and mutant worms are provided by Caenorhabditis Genetics Center
