# Supplementary material for: Aminopeptidase MNP-1 triggers intestine protease production by activating daf-16 nuclear location to degrade pore-forming toxins in Caenorhabditis elegans
Source: PLoS Pathog. 2023 Jul 13;19(7):e1011507. doi: 10.1371/journal.ppat.1011507 (PMC10368266; doi:10.1371/journal.ppat.1011507)
Supplement: S7 Table — (XLSX) [file ppat.1011507.s015.xlsx]

## Sheet: Sheet1
	Table S7. Primers used in this study
	Primers	Sequence (5'→3')	Functions
	For cloning
	mnp-1-F	CGCGGATCCATGACTCCGCCGCCAGCTTCTC	Amplified gene mnp-1
	mnp-1-R	CCGCTCGAGTTACGCAACAGCTGCTAAAAC
	atg-4.1-F	CTAGTCTAGAATGACCGAAGAAATTCT	Amplified gene atg-4.1
	atg-4.1-R	CCCAAGCTTTTAGGCATTTGCCACGT
	pigk-1-F	CTAGTCTAGAATGCGTCATGTACTATTG	Amplified gene pigk-1
	pigk-1-R	CATGCCATGGTCAAGCCCAGAACTCGTC
	AC3.5-F	CTAGTCTAGAATGGAGGACGTCGACTTG	Amplified gene AC3.5a
	AC3.5-R	CCCAAGCTTTTATTCCTGCTCTTCACT
	nas-7-F	CTAGTCTAGAATGCTTTTGCCATGGATC	Amplified gene nas-7
	nas-7-R	CCCAAGCTTCTAACAAAATTTGCATGT
	tasp-1-F	CTAGTCTAGAATGAGCAACTGCGAGATA	Amplified gene tasp-1
	tasp-1-R	CCCAAGCTTTTACATGATGAATGACTC
	R03G8.6-F	CTAGTCTAGAATGCGGTTACTTATACTT	Amplified gene R03G8.6
	R03G8.6-R	CCCAAGCTTTCAGAGATTGCATTTCAT
	clp-2-F	CTAGTCTAGA ATGGATGAAAAGGCAACA	Amplified gene clp-2
	clp-2-R	CTAGCTAGCTCACAGTTTAATGGGCTC
	nas-8-F	CTAGTCTAGA ATGCGCAGAAATGATCTG	Amplified gene nas-8
	nas-8-R	CTAGCTAGCTTAACCATGCTGCAGATA
	ulp-3-F	CTAGCTAGCATGTCAGTTCCCCCGGAT	Amplified gene ulp-3
	ulp-3-R	CCCAAGCTTTTATTTCGCTTCAAAATT
	K02E2.6-F	CTAGCTAGCATGGCCTCAAATGTGGAT	Amplified gene K02E2.6
	K02E2.6-R	CCCAAGCTTTTATTTCATAAAAGCCTT
	imp-3-F	CTAGTCTAGAATGCGAGACGACGTGGCA	Amplified gene imp-3
	imp-3-R	CCCAAGCTTTTAGTGTTTAATCATAAA
	nas-36-F	CTAGTCTAGAATGAGATTATGTCATTCA	Amplified gene nas-36
	nas-36-R	CTAGCTAGCTTAAATAGAAAGCCATAA
	Y42A5A.1-F	CTAGTCTAGAATGGCAACGCCGGACTCG	Amplified gene Y42A5A.1
	Y42A5A.1-R	AAAACTGCAGTTAGATTGTTATTTGAAA
	kpc-1-F	CTAGCTAGCATGTCAAATATCAGTTGG	Amplified gene kpc-1
	kpc-1-R	CCCAAGCTTTTAATATAAAATCTGGGA
	R03G8.6-F	CTAGCTAGCATGCGGTTACTTATACTT	Amplified gene R03G8.6
	R03G8.6-R	CCCAAGCTTTCAGAGATTGCATTTCAT
	tag-196-F	CTAGTCTAGAATGGGTAAACCTATAGTT	Amplified gene tag-196
	tag-196-R	CTAGCTAGCTCAGTTAACAAGTGCAGA
	nas-38-F	CTAGTCTAGAATGCCTAGTCCTTCTTAC	Amplified gene nas-38
	nas-38-R	CTAGCTAGCTTAGTGTTCTCCTCGCAT
	nas-11-F	CTAGTCTAGAATGACACCATCTTTGGTG	Amplified gene nas-11
	nas-11-R	CTAGCTAGCTTATTTTCCAATAGCACA
	F19C6.4-F	CTAGTCTAGAATGAAGTTCGGATTCATT	Amplified gene F19C6.4
	F19C6.4-R	CTAGCTAGCTCAGATTCCATAAGTGAA
	tag-290-F	CTAGTCTAGAATGCGATTCCACCTGTTA	Amplified gene tag-290
	tag-290-R	CTAGCTAGCTTACAAATCAATTTTCTT
	cpi-2-F	CTAGTCTAGAATGAAAGCCATTCTCGTC	Amplified gene cpi-2
	cpi-2-R	CTAGCTAGCTTAGAACTGCTCGTCAGC
	cpi-1-F	CTAGTCTAGAATGCGTTTCATTCTTCTT	Aplication of gene cpi-1-
	cpi-1-R	CTAGCTAGCTTAAATTTTTTCATCAGG
	C54D10.10-F	CTAGTCTAGAATGCAGTTCATATCTATA	Amplified gene C54D10.10
	C54D10.10-R	CTAGCTAGCTTAGGCAGACATACAAAA
	F22E12.1-F	CTAGTCTAGAATGCTCACTGTTCTCATT	Amplified gene F22E12.1
	F22E12.1-R	CTAGCTAGCTATTTGACAAAGTCTACG
	tep-1-F	CATGCCATGGATGCGGCTGCTAATTCTC	Amplified gene tep-1
	tep-1-R	CTAGCTAGCTCATGCAATAAGGAGCAC
	srp-1-F	CTAGTCTAGAATGAGCTTTTCGCTCATA	Aplication of gene srp-1
	srp-1-R	CTAGCTAGCTTAAGTGTATGTTCCCAA
	F49B2.6-F	CTAGTCTAGAATGCTATATGAAGAGGGA	Amplified gene F49B2.6
	F49B2.6-R	CCCAAGCTTTCAAAATACGGACAAAGG
	Y42A5A.1-F	CATGCCATGGATGGCAACGCCGGACTCG	Amplified gene Y42A5A.1
	Y42A5A.1-R	AAAACTGCAGTTAGATTGTTATTTGAAA
	PEPM-1-F	CTAGCTAGCATGTCAGAACTTCTTACT	Amplified gene PEPM-1
	PEPM-1-R	CCCAAGCTTCTATTCCATATCGATAAT
	F47B8.8-F	CTAGTCTAGAATGTCGGAACTTCTCACC	Amplified gene F47B8.8
	F47B8.8-R	CCCAAGCTTTCAAGAAAAATTAGAAAC
	Y67D8C.9-F	CTAGTCTAGAATGAGTGCCACTTTCAAA	Amplified gene Y67D8C.9
	Y67D8C.9-R	CTAGCTAGCTCAGAAATTGGAGAGATC
	P-F19C6.4-F	GAAATAAGCTTGCATGCCTGCAGGGTTTCAAAATGGTTGGTA	Amplified the promoter of F19C6.4
	P-F19C6.4-R	GGGTCCTTTGGCCAATCCCGGGGATCCGTTTCATAAAATATCAGC
	P-R03G8.6-F	GAAATAAGCTTGCATGCCTGCAGGATACAAAAACTAACGA	Amplified the promoter of R03G8.6
	P-R03G8.6-R	GGTCCTTTGGCCAATCCCGGGGATCCTTTTTGAAAAATCTACTG
	P-mnp-1-F	GAAATAAGCTTGCATGCCTGCAGGCCTGCAGGGTATGATGCTTTTGGTG	Amplified the promoter of mnp-1
	P-mnp-1-R	GGTCCTTTGGCCAATCCCGGGGATCCGGATCCATGGGAAGTAAGGAATA
	R03G8.6-pGEX6P-1-F	CGCGGATCCTCCGAATTAGATGCTCGG	Amplified the gene R03G8.6
	R03G8.6-pGEX6P-1-R	CCGCTCGAGTCAGAGATTGCATTTCAT
	F19C6.4-pET28a-F	CCGCGCGGCAGCCATATGAAGTCAATCGACATATCT	Amplified the gene F19C6.4
	F19C6.4-pET28a-R	TCGACGGAGCTCGAATTCTCAGATTCCATAAGTGAA
	F-mnp-1-F	ACTTCCCATATGACTCCGCCGCCAG	Amplified the full-length of mnp-1
	F-mnp-1-R	GGTCCTTTGGCCAATCCCGGGGATCCGGATCCTTACGCAACAGCTGCTAA
	F-F19C6.4-F	TTTTATGAAACATGAAGTTCGGATTCA	Amplified the full-length of F19C6.4
	F-F19C6.4-R	GGGTCCTTTGGCCAATCCCGGGGATCCTCAGATTCCATAAGTGAA
	F-R03G8.6-F	TTTTCAAAAAATGCGGTTACTTATA	Amplified the full-length of R03G8.6
	F-R03G8.6-R	GGTCCTTTGGCCAATCCCGGGGATCCTCAGAGATTGCATTTCAT
	For real-time quantitative PCR
	tba-1-F	TCAACACTGCCATCGCCGCC	Amplified gene tba-1
	tba-1-R	TCCAAGCGAGACCAGGCTTCAG
	R03G8.6-F	ACATACTTGCCGGGTTACGG	Amplified gene R03G8.6
	R03G8.6-R	TGCACGTTCCAGTGGCTTAT
	mnp-1-F	CTCCCGTTCAAGCTGGACAT	Amplified gene mnp-1
	mnp-1-R	CTCCCGTTCAAGCTGGACAT
	F19C6.4-F	GTATGGCTGTCGCATAGGGG	Amplified gene F19C6.4
	F19C6.4-R	CCGCCTACATCCTTGTTTGC
	lys-1-F	ATCTACACCAACCAATACGA	Amplified gene lys-1
	lys-1-R	CAGTAACACCACCTCCAA
	spp-15-F	TCTGCGGACTTTGTGTTA	Amplified gene spp-15
	spp-15-R	TTATCGGCTTCTTCGTGAT
	K02E2.6-F	CATCCTACACAAGAACAACA	Amplified gene K02E2.6
	K02E2.6-R	ATTGGCAAGTAACTGATTCC
	lec-8-F	TGACTGGAACTCTCAACAT	Amplified gene lec-8
	lec-8-R	AACTGGAGCAACATAGGT
	ttm-2-F	TTCCAACAACTTCCACCTA	Amplified gene ttm-2
	ttm-2-R	CATCATAGAATACATCCAATCCA
	bec-1-F	CTGATTCACTGGTTGACAAT	Amplified gene bec-1
	bec-1-R	ATCTGAGAGCATCGCATT
	tag-290-F	AGGATAGTGGTAATGTATGTAGT	Amplified gene tag-290
	tag-290-R	TGGAGATTCGGTTGTTGA
	hsp-4-F	AACTGATGTCCACGAGAT	Amplified gene hsp-4
	hsp-4-R	GGTTGATTCCACGAGATG
	pigk-1-F	GACCATCAGAGCAATGTTC	Amplified gene pigk-1
	pigk-1-R	TCGGCAACTATCAGCAAT
	nas-8-F	ACGGTAGTGGAAGATGAC	Amplified gene nas-8
	nas-8-R	CTGTAGTTCGGTGGTGAT
