# Supplementary material for: Aminopeptidase MNP-1 triggers intestine protease production by activating daf-16 nuclear location to degrade pore-forming toxins in Caenorhabditis elegans
Source: PLoS Pathog. 2023 Jul 13;19(7):e1011507. doi: 10.1371/journal.ppat.1011507 (PMC10368266; doi:10.1371/journal.ppat.1011507)
Supplement: S8 Table — (XLSX) [file ppat.1011507.s016.xlsx]

## Sheet: Sheet1
	Table S8.The p values of each figure
	Figure 1A. Survival after Cry5Ba treatment
	Strain	Treatment	Concentration of Cry5Ba (μg/ml)	Test for normal distribution ( Shapiro-Wilk test) p value	F test to compare variances p value	Unpaired t test(two-tailed) p value	T test with Welchs' Correction p value	Symbol	Ctrl. in statistics test	n value
	Wild type（N2）	Cry5Ba	0.23	0.7872						>25 worms each(N=3,pooled)
			0.7	0.888						>25 worms each(N=3,pooled)
			2.1	0.0892						>25 worms each(N=3,pooled)
			6.3	0.8911						>25 worms each(N=3,pooled)
			18.89	0.9945						>25 worms each(N=3,pooled)
			56.67	0.5029						>25 worms each(N=3,pooled)
	mnp-1(ok2434)	Cry5Ba	0.23	0.5708	0.1946	0.0008		***	N2 Cry5Ba 0.23 μg/ml Cry5Ba	>25 worms each(N=3,pooled)
			0.7	0.9167	0.5514	<0.0001		****	N2 Cry5Ba 0.700 μg/ml Cry5Ba	>25 worms each(N=3,pooled)
			2.1	0.0194	0.7466		0.0001	***	N2 Cry5Ba 2.100 μg/ml Cry5Ba	>25 worms each(N=3,pooled)
			6.3	0.1555	0.0439		0.008	**	N2 Cry5Ba 6.300 μg/ml Cry5Ba	>25 worms each(N=3,pooled)
			18.89	0.1584	0.012		0.0027	**	N2 Cry5Ba 18.890 μg/ml Cry5Ba	>25 worms each(N=3,pooled)
			56.67	0.985	0.2237	0.0004		***	N2 Cry5Ba 56.670 μg/ml Cry5Ba	>25 worms each(N=3,pooled)
	Figure 1B. Worm size during Cry5Ba treatment
	Strain	Treatment	Concentration of Cry5Ba (μg/ml)	Test for normal distribution ( Shapiro-Wilk test) p value	F test to compare variances p value	Unpaired t test(two-tailed) p value	T test with Welchs' Correction p value	Mann-Whitney test p value	Symbol	Ctrl. in statistics test	n value
	Wild type（N2）	Cry5Ba	0.23	>0.1000
			0.7	0.9521							>25 worms each(N=3,pooled)
			2.1	0.0002							>25 worms each(N=3,pooled)
			6.3	0.3279							>25 worms each(N=3,pooled)
			18.89	>0.1000							>25 worms each(N=3,pooled)
	mnp-1(ok2434)	Cry5Ba	0.23	>0.1000	0.3706	<0.0001			****	N2 Cry5Ba 0.23 μg/ml Cry5Ba	>25 worms each(N=3,pooled)
			0.7	0.0023	0.5203		<0.0001		****	N2 Cry5Ba 0.700 μg/ml Cry5Ba	>25 worms each(N=3,pooled)
			2.1	0.0003	0.2489		<0.0001		****	N2 Cry5Ba 2.100 μg/ml Cry5Ba	>25 worms each(N=3,pooled))
			6.3	0.0015	<0.0001			<0.0001	****	N2 Cry5Ba 6.300 μg/ml Cry5Ba	>25 worms each(N=3,pooled)
			18.89	<0.0001	<0.0001			<0.0001	****	N2 Cry5Ba 18.890 μg/ml Cry5Ba	>25 worms each(N=3,pooled)
	Figure 1C. The survival assay of the N2 and mnp-1(ok2434)
	Strain	Treatment	Chi^2	Log Rank(Mantel-Cox) test p value	Symbol	Ctrl. in statistics test	n value
	N2	BMB171/Cry5Ba					>100worms
	mnp-1(ok2434)		24.114	<0.001	**	N2 BMB171/Cry5Ba	>100worms
	N2	OP50					>100worms
	mnp-1(ok2434)		0.297	0.297	ns	N2 OP50	>100worms
	Figure 1E. Survival after Cry5Ba treatment
	Strain	Treatment	Concentration of Cry5Ba (μg/ml)	Test for normal distribution ( Shapiro-Wilk test) p value	F test to compare variances p value	Unpaired t test(two-tailed) p value	T test with Welchs' Correction p value	Mann-Whitney test p value	Symbol	Ctrl. in statistics test	n value
	N2/pL4440-mnp-1(induced)	Cry5Ba	0.23	0.7968							3(>90worms each)
			0.7	0.2107							3(>90worms each)
			2.1	0.1178							3(>90worms each)
			6.3	0.3645							3(>90worms each)
			18.89	0.3903							3(>90worms each)
			56.67	0.6231							3(>90worms each)
	N2/pL4440-mnp-1(uninduced)	Cry5Ba	0.23	0.2541	0.3526	0.7507			ns	N2/pL4440-mnp-1(induced) 0.23 μg/ml Cry5Ba	3(>90worms each)
			0.7	0.1974	0.4471	0.0082			**	N2/pL4440-mnp-1(induced) 0.700 μg/ml Cry5Ba	3(>90worms each)
			2.1	0.1918	0.3556	0.0134			*	N2/pL4440-mnp-1(induced) 2.100 μg/ml Cry5Ba	3(>90worms each)
			6.3	0.4652	0.0434		0.011		*	N2/pL4440-mnp-1(induced) 6.300 μg/ml Cry5Ba	3(>90worms each)
			18.89	0.0196				0.1	ns	N2/pL4440-mnp-1(induced) 18.890 μg/ml Cry5Ba	3(>90worms each)
			56.67	0.255	0.2907	0.0352			*	N2/pL4440-mnp-1(induced) 56.670 μg/ml Cry5Ba	3(>90worms each)
	Figure 1F. Survival after Cry5Ba treatment
	Strain	Treatment	Concentration of Cry5Ba (μg/ml)	Test for normal distribution ( Shapiro-Wilk test) p value	F test to compare variances p value	Unpaired t test(two-tailed) p value	T test with Welchs' Correction p value	Symbol	Ctrl. in statistics test	n value
	Wild type（N2）	Cry5Ba	0.23							3(>90worms each)
			0.7	0.8639						3(>90worms each)
			2.1	0.9989						3(>90worms each)
			6.3	0.8066						3(>90worms each)
			18.89	0.0543						3(>90worms each)
			56.67	0.6091						3(>90worms each)
	mnp-1(ok2434)	Cry5Ba	0.23	0.6868	0.195	0.0736		ns	N2 Cry5Ba 0.23 μg/ml Cry5Ba	3(>90worms each)
			0.7	0.5972	0.1177	0.0057		**	N2 Cry5Ba 0.700 μg/ml Cry5Ba	3(>90worms each)
			2.1	0.5512	0.8241	0.0036		**	N2 Cry5Ba 2.100 μg/ml Cry5Ba	3(>90worms each)
			6.3	0.0993	0.1187	0.0044		**	N2 Cry5Ba 6.300 μg/ml Cry5Ba	3(>90worms each)
			18.89	0.4473	0.5542	0.0007		***	N2 Cry5Ba 18.890 μg/ml Cry5Ba	3(>90worms each)
			56.67	0.8478	0.0925	0.0093		**	N2 Cry5Ba 56.670 μg/ml Cry5Ba	3(>90worms each)
	mnp-1rescue	Cry5Ba	0.23	0.9121	0.3334	0.0285		*	N2 Cry5Ba 0.23 μg/ml Cry5Ba	3(>90worms each)
			0.7	0.3199	0.4347	0.5011		ns	N2 Cry5Ba 0.700 μg/ml Cry5Ba	3(>90worms each)
			2.1	0.738	0.7988	0.8718		ns	N2 Cry5Ba 2.100 μg/ml Cry5Ba	3(>90worms each)
			6.3	0.6304	0.6618	0.6887		ns	N2 Cry5Ba 6.300 μg/ml Cry5Ba	3(>90worms each)
			18.89	0.9972	0.4492	0.2277		ns	N2 Cry5Ba 18.890 μg/ml Cry5Ba	3(>90worms each)
			56.67	0.0734	0.8551	0.8003		ns	N2 Cry5Ba 56.670 μg/ml Cry5Ba	3(>90worms each)
	Figure 2A. Survival after Cry21Aa treatment
	Strain	Treatment	Concentration of Cry21Aa (μg/ml)	Test for normal distribution ( Shapiro-Wilk test) p value	F test to compare variances p value	Unpaired t test(two-tailed) p value	T test with Welchs' Correction p value	Symbol	Ctrl. in statistics test	n value
	Wild type（N2）	Cry21Aa	0.01272	0.5846						3(>90worms each)
			0.03815	0.3729						3(>90worms each)
			0.11444	0.7218						3(>90worms each)
			0.34333	0.7325						3(>90worms each)
			1.03	0.0399						3(>90worms each)
			3.09	0.9404						3(>90worms each)
	mnp-1(ok2434)	Cry21Aa	0.01272	0.4242	0.4536	0.2831		ns	N2 Cry21Aa 0.01272 μg/ml Cry21Aa	3(>90worms each)
			0.03815	0.8953	0.3025	0.0013		**	N2 Cry21Aa 0.03815 μg/ml Cry21Aa	3(>90worms each)
			0.11444	0.9955	0.1037	0.0019		**	N2 Cry21Aa 0.11444μg/ml Cry21Aa	3(>90worms each)
			0.34333	0.7397	0.4395	0.0001		***	N2 Cry21Aa 0.34333μg/ml Cry21Aa	3(>90worms each)
			1.03	0.3769	0.2305	<0.0001		****	N2 Cry21Aa 1.03 μg/ml Cry21Aa	3(>90worms each)
			3.09	0.1533	0.2113		0.0013	**	N2 Cry21Aa 3.09 μg/ml Cry21Aa	3(>90worms each)
	Figure 2B. Worm size during Cry21Aa treatment
	Strain	Treatment	Concentration of Cry21Aa (μg/ml)	Test for normal distribution ( Shapiro-Wilk test) p value	F test to compare variances p value	Unpaired t test(two-tailed) p value	Mann-Whitney test p value	Symbol	Ctrl. in statistics test	n value
	Wild type（N2）	Cry21Aa	0.01272	0.0019						>25 worms each(N=3,pooled)
			0.03815	0.3712						>25 worms each(N=3,pooled)
			0.11444	0.8901						>25 worms each(N=3,pooled)
			0.34333	0.4451						>25 worms each(N=3,pooled)
			1.03	0.0421						>25 worms each(N=3,pooled)
			3.09	0.0696						>25 worms each(N=3,pooled)
	mnp-1(ok2434)	Cry21Aa	0.01272	0.9613			<0.0001	****	N2 Cry21Aa 0.01272 μg/ml Cry21Aa	>25 worms each(N=3,pooled)
			0.03815	0.0084			<0.0001	****	N2 Cry21Aa 0.03815 μg/ml Cry21Aa	>25 worms each(N=3,pooled)
			0.11444	0.9303	0.8583	<0.0001		****	N2 Cry21Aa 0.11444μg/ml Cry21Aa	>25 worms each(N=3,pooled)
			0.34333	0.331	0.0567	<0.0001		****	N2 Cry21Aa 0.34333μg/ml Cry21Aa	>25 worms each(N=3,pooled)
			1.03	0.0459			<0.0001	****	N2 Cry21Aa 1.03 μg/ml Cry21Aa	>25 worms each(N=3,pooled)
			3.09	0.0165			<0.0001	****	N2 Cry21Aa 3.09 μg/ml Cry21Aa	>25 worms each(N=3,pooled)
	Figure 2C. Survival after App6Aa treatment
	Strain	Treatment	Concentration of App6Aa (μg/ml)	Test for normal distribution ( Shapiro-Wilk test) p value	F test to compare variances p value	Unpaired t test(two-tailed) p value	T test with Welchs' Correction p value	Symbol	Ctrl. in statistics test	n value
	Wild type（N2）	App6Aa	0	0.7914
			0.2	0.7931						3(>90worms each)
			0.9	0.8766						3(>90worms each)
			2.7	0.8424						3(>90worms each)
			7.3	0.8381						3(>90worms each)
			23.9	0.7828						3(>90worms each)
			61.7	0.3268						3(>90worms each)
	mnp-1(ok2434)	App6Aa	0	0.8552	0.3922	0.0782		ns	N2 App6Aa 0 μg/ml App6Aa	3(>90worms each)
			0.2	0.2914	0.977	0.6696		ns	N2 App6Aa 0.2 μg/ml App6Aa	3(>90worms each)
			0.9	0.3164	0.082	0.1744		ns	N2 App6Aa 0.9 μg/ml App6Aa	3(>90worms each)
			2.7	0.2349	0.1264	0.8265		ns	N2 App6Aa 2.7 μg/ml App6Aa	3(>90worms each)
			7.3	0.2993	0.1427	0.8982		ns	N2 App6Aa 7.3 μg/ml App6Aa	3(>90worms each)
			23.9	0.6238	0.8531	0.9674		ns	N2 App6Aa 23.9 μg/ml App6Aa	3(>90worms each)
			61.7	0.3165	0.5678	0.0731		ns	N2 App6Aa 61.7 μg/ml App6Aa	3(>90worms each)
	Figure 2D. Worm size during App6Aa treatment
	Strain	Treatment	Concentration of App6Aa (μg/ml)	Test for normal distribution ( Shapiro-Wilk test) p value	F test to compare variances p value	Unpaired t test(two-tailed) p value	Mann-Whitney test p value	Symbol	Ctrl. in statistics test	n value
	Wild type（N2）	App6Aa	0.1104	0.0588
			0.552	0.131						>25 worms each(N=3,pooled)
			2.76	0.0418						>25 worms each(N=3,pooled)
			13.8	0.0054						>25 worms each(N=3,pooled)
			69	0.8266						>25 worms each(N=3,pooled)
	mnp-1(ok2434)	App6Aa	0.1104	0.0384			0.918	ns	N2 App6Aa 0.1104 μg/ml App6Aa	>25 worms each(N=3,pooled)
			0.552	0.0354			0.0746	ns	N2 App6Aa 0.552 μg/ml App6Aa	>25 worms each(N=3,pooled)
			2.76	0.4197			0.533	ns	N2 App6Aa 2.76μg/ml App6Aa	>25 worms each(N=3,pooled)
			13.8	0.3067			0.2523	ns	N2 App6Aa 13.8μg/ml App6Aa	>25 worms each(N=3,pooled)
			69	0.3138	0.4133	0.0442		*	N2 App6Aa 13.8μg/ml App6Aa	>25 worms each(N=3,pooled)
	Figure 2E. Fold change of gene expression(Relative to N2 OP50)
	Strain	Gene	Treatment	Test for normal distribution ( Shapiro-Wilk test) p value	Two-way ANOVA(Multiple comparisons test) p value	Symbol	Ctrl. in statistics test	n value
	N2	mnp-1	Cry5Ba	0.9827	<0.00001	****	N2 OP50	3 biological replicates of N=3
			App6Aa	0.5944	0.9359	ns	N2 OP50	3 biological replicates of N=3
			Cry21Aa	0.6625	<0.00001	****	N2 OP50	3 biological replicates of N=3
			CuSO4	0.6432	0.9938	ns	N2 OP50	3 biological replicates of N=3
			H2O2	0.9755	0.9685	ns	N2 OP50	3 biological replicates of N=3
			OP50					3 biological replicates of N=3
	Figure 3E. Fold change of gene expression
	Strian	Gene	Treatment	Test for normal distribution ( Shapiro-Wilk test) p value	F test to compare variances p value	Unpaired t test(two-tailed) p value	T test with Welchs' Correction p value	Symbol	Ctrl. in statistics test	n value
	Wild type (N2)	lys-1	Cry5BaBMB171	0.7036						3 biological replicates of N=3
		spp-15		0.5758						3 biological replicates of N=3
		K02E2.6		0.6086						3 biological replicates of N=3
		lec-8		0.901						3 biological replicates of N=3
		ttm-2		0.154						3 biological replicates of N=3
		bec-1		0.9691						3 biological replicates of N=3
		tag-290		0.5217						3 biological replicates of N=3
		hsp-4		0.908						3 biological replicates of N=3
		pigk-1		0.3154						3 biological replicates of N=3
		nas-8		0.4687						3 biological replicates of N=3
		F19C6.4		0.7683						3 biological replicates of N=3
		R03G8.6		0.6668						3 biological replicates of N=3
	mnp-1(ok2434)	lys-1	Cry5Ba/BMB171	0.1933	0.1613	0.0126		*	N2 Cry5Ba/BMB171	3 biological replicates of N=3
		spp-15		0.5242	0.1111	0.0083		**	N2 Cry5Ba/BMB171	3 biological replicates of N=3
		K02E2.6		0.9683	0.0373		0.0463	*	N2 Cry5Ba/BMB171	3 biological replicates of N=3
		lec-8		0.7203	0.3296	0.0039		**	N2 Cry5Ba/BMB171	3 biological replicates of N=3
		ttm-2		0.5514	0.0867	0.0037		**	N2 Cry5Ba/BMB171	3 biological replicates of N=3
		bec-1		0.1493	0.1227	0.0462		*	N2 Cry5Ba/BMB171	3 biological replicates of N=3
		tag-290		0.3364	0.08	0.0224		*	N2 Cry5Ba/BMB171	3 biological replicates of N=3
		hsp-4		0.4398	0.1517	0.0028		**	N2 Cry5Ba/BMB171	3 biological replicates of N=3
		pigk-1		0.2134	0.0324		0.032	*	N2 Cry5Ba/BMB171	3 biological replicates of N=3
		nas-8		0.9316	0.0959	0.0011		**	N2 Cry5Ba/BMB171	3 biological replicates of N=3
		F19C6.4		0.8078	0.1954	0.0003		***	N2 Cry5Ba/BMB171	3 biological replicates of N=3
		R03G8.6		0.6591	0.1769	0.0063		**	N2 Cry5Ba/BMB171	3 biological replicates of N=3
	Figure 3G and 3I. Protein degradation assay
		Strain	Treatment	Test for normal distribution ( Shapiro-Wilk test) p value	One-way ANOVA(Multiple comparisons test) p value	Symbol	Ctrl. in statistics test	n value
	Figure 3G Cry5Ba degradation	Wild type(N2)	CK					3 biological replicates of N=3
			1× Crude extracts	0.931	0.0012	**	N2 CK	3 biological replicates of N=3
			1/5 Crude extracts	0.9266	0.017	*	N2 CK	3 biological replicates of N=3
			1/25 Crude extracts	0.5599	0.0245	*	N2 CK	3 biological replicates of N=3
			1/50 Crude extracts	0.3605	0.1265	ns	N2 CK	3 biological replicates of N=3
		mnp-1(ok2434)	CK					3 biological replicates of N=3
			1× Crude extracts	0.9597	0.0284	*	mnp-1(ok2434) CK	3 biological replicates of N=3
			1/5 Crude extracts	0.8532	0.0279	*	mnp-1(ok2434) CK	3 biological replicates of N=3
			1/25 Crude extracts	0.6332	<0.0001	****	mnp-1(ok2434) CK	3 biological replicates of N=3
			1/50 Crude extracts	0.7007	0.2867	ns	mnp-1(ok2434) CK	3 biological replicates of N=3
		Wild type(N2)	CK					3 biological replicates of N=3
			1× Crude extracts	0.2775	<0.0001	****	N2 CK	3 biological replicates of N=3
		mnp-1 rescued	1× Crude extracts	0.787	<0.0001	****	N2 CK	3 biological replicates of N=3
			1/5 Crude extracts	0.3075	0.0104	*	N2 CK	3 biological replicates of N=3
			1/25 Crude extracts	0.4752	0.0602	ns	N2 CK	3 biological replicates of N=3
	Figure 3I App6Aa dagradation	Wild type(N2)	CK					3 biological replicates of N=3
			1× Crude extracts	0.3026	0.0814	ns	N2 CK	3 biological replicates of N=3
			1/5 Crude extracts	0.9579	0.0915	ns	N2 CK	3 biological replicates of N=3
			1/25 Crude extracts	0.9751	0.0429	*	N2 CK	3 biological replicates of N=3
			1/50 Crude extracts	0.7717	0.6777	ns	N2 CK	3 biological replicates of N=3
		mnp-1(ok2434)	CK					3 biological replicates of N=3
			1× Crude extracts	0.6488	0.2375	ns	mnp-1(ok2434) CK	3 biological replicates of N=3
			1/5 Crude extracts	0.3112	0.2826	ns	mnp-1(ok2434) CK	3 biological replicates of N=3
			1/25 Crude extracts	0.5133	0.719	ns	mnp-1(ok2434) CK	3 biological replicates of N=3
			1/50 Crude extracts	0.8025	0.7691	ns	mnp-1(ok2434) CK	3 biological replicates of N=3
	Figure 4A. Survival after Cry5Ba treatment
	Strain	Treatment	Concentration of Cry5Ba (μg/ml)	Test for normal distribution ( Shapiro-Wilk test) p value	F test to compare variances p value	Unpaired t test(two-tailed) p value	Mann-Whitney test p value	Symbol	Ctrl. in statistics test	n value
	Wild type（N2）	Cry5Ba	0.31	0.2267						3(>90worms each)
			0.93	0.237						3(>90worms each)
			2.78	0.4398						3(>90worms each)
			8.33	0.0363						3(>90worms each)
			25	0.4318						3(>90worms each)
			75	0.3555						3(>90worms each)
	R03G8.6(ok3143)	Cry5Ba	0.31	0.8862	0.852	0.1164		ns	N2 Cry5Ba 0.31 μg/ml Cry5Ba	3(>90worms each)
			0.93	0.8694	0.4974	0.001		***	N2 Cry5Ba 0.93 μg/ml Cry5Ba	3(>90worms each)
			2.78	0.6251	0.2764	0.0008		***	N2 Cry5Ba 2.78 μg/ml Cry5Ba	3(>90worms each)
			8.33	0.9721	0.2434	0.0014		**	N2 Cry5Ba 8.33 μg/ml Cry5Ba	3(>90worms each)
			25	0.768	0.4129	0.0034		**	N2 Cry5Ba 25 μg/ml Cry5Ba	3(>90worms each)
			75	0.9356	0.6892	0.0301		*	N2 Cry5Ba 75 μg/ml Cry5Ba	3(>90worms each)
	F19C6.4(ok2392)	Cry5Ba	0.31	0.2322	0.6142	0.0007		***	N2 Cry5Ba 0.31 μg/ml Cry5Ba	3(>90worms each)
			0.93	0.2392	0.8149	0.0016		**	N2 Cry5Ba 0.93 μg/ml Cry5Ba	3(>90worms each)
			2.78	0.6251	0.448	0.0002		***	N2 Cry5Ba 2.78 μg/ml Cry5Ba	3(>90worms each)
			8.33	0.9802	0.6761	0.0003		***	N2 Cry5Ba 8.33 μg/ml Cry5Ba	3(>90worms each)
			25	0.7551	0.1987	0.0003		***	N2 Cry5Ba 25 μg/ml Cry5Ba	3(>90worms each)
			75	0.6689	0.1054	0.0005		***	N2 Cry5Ba 75 μg/ml Cry5Ba	3(>90worms each)
	R03G8.6 rescue	Cry5Ba	0.31	0.9063	0.5451	0.7117		ns	N2 Cry5Ba 0.31 μg/ml Cry5Ba	3(>90worms each)
			0.93	0.3773	0.5365	0.9862		ns	N2 Cry5Ba 0.93 μg/ml Cry5Ba	3(>90worms each)
			2.78	0.0858	0.1958	0.2881		ns	N2 Cry5Ba 2.78 μg/ml Cry5Ba	3(>90worms each)
			8.33	0.7458	0.8847	0.4021		ns	N2 Cry5Ba 8.33 μg/ml Cry5Ba	3(>90worms each)
			25	0.504	0.762	0.0622		ns	N2 Cry5Ba 25 μg/ml Cry5Ba	3(>90worms each)
			75	0.4092	0.0699	0.0813		ns	N2 Cry5Ba 75 μg/ml Cry5Ba	3(>90worms each)
	F19C6.4 resuce	Cry5Ba	0.31	0.4809	0.9907	0.173		ns	N2 Cry5Ba 0.31 μg/ml Cry5Ba	3(>90worms each)
			0.93	0.8006	0.9486	0.3507		ns	N2 Cry5Ba 0.93 μg/ml Cry5Ba	3(>90worms each)
			2.78	0.9017	0.2897	0.6893		ns	N2 Cry5Ba 2.78 μg/ml Cry5Ba	3(>90worms each)
			8.33	0.716	0.2443	0.5065		ns	N2 Cry5Ba 8.33 μg/ml Cry5Ba	3(>90worms each)
			25	0.608	0.8696	0.1692		ns	N2 Cry5Ba 25 μg/ml Cry5Ba	3(>90worms each)
			75	0.0438			0.1	ns	N2 Cry5Ba 75 μg/ml Cry5Ba	3(>90worms each)
	Figure 4B. Fold change of gene expression(Relative to N2 OP50)
	Strain	Gene	Treatment	Test for normal distribution ( Shapiro-Wilk test) p value	Two-way ANOVA(Multiple comparisons test) p value	Symbol	Ctrl. in statistics test	n value
	Wild type(N2)	F19C6.4	Cry5Ba	0.3199	<0.0001	***	N2 OP50	3 biological replicates of N=3
			OP50					3 biological replicates of N=3
	mnp-1(ok2434)	F19C6.4	Cry5Ba	0.4656	0.9607	ns	N2 OP50	3 biological replicates of N=3
			OP50		0.6093	ns	N2 OP50	3 biological replicates of N=3
	Wild type(N2)	R03G8.6	Cry5Ba	0.8967	<0.0001	****	N2 OP50	3 biological replicates of N=3
			OP50					3 biological replicates of N=3
	mnp-1(ok2434)	R03G8.6	Cry5Ba	0.4584	0.1089	ns	N2 OP50	3 biological replicates of N=3
			OP50	0.7038	0.9875	ns	N2 OP50	3 biological replicates of N=3
	Figure 4D. Mean worm fluorescence intensity(ψm)
	Strain	Treatment	Time(h)	Test for normal distribution ( Shapiro-Wilk test) p value	F test to compare variances p value	Unpaired t test(two-tailed) p value	T test with Welchs' Correction p value	Symbol	Ctrl. in statistics test	n value
	N2/F19C6.4p::gfp	Cry5Ba	0	0.5092						30(N=3,pooled)
			4	0.683	0.1122	<0.0001		****	N2/F19C6.4p::gfp Cry5Ba 0h	30(N=3,pooled)
	N2/R03G8.6p::gfp	Cry5Ba	0	0.9056						30(N=3,pooled)
			4	0.5465	0.6224	0.0559		ns	N2/R03G8.6::gfp Cry5Ba 0h	30(N=3,pooled)
	Figure 4F. Cry5Ba protein degradation assay
	Strain	Treatment	Test for normal distribution ( Shapiro-Wilk test) p value	One-way ANOVA(Multiple comparisons test) p value	Symbol	Ctrl. in statistics test	n value
	Wild type(N2)	CK					3 biological replicates of N=3
		1× Crude extracts	0.2519	<0.0001	****	N2 CK	3 biological replicates of N=3
		1/5 Crude extracts	0.5581	0.008	**	N2 CK	3 biological replicates of N=3
		1/25 Crude extracts	0.1845	0.0146	*	N2 CK	3 biological replicates of N=3
		1/50 Crude extracts	0.975	0.1978	ns	N2 CK	3 biological replicates of N=3
	F19C6.4(ok2392)	CK					3 biological replicates of N=3
		1× Crude extracts	0.0209	0.0172	*	F19C6.4(ok2392) CK	3 biological replicates of N=3
		1/5 Crude extracts	0.5941	0.0369	*	F19C6.4(ok2392) CK	3 biological replicates of N=3
		1/25 Crude extracts	0.6402	0.0463	*	F19C6.4(ok2392) CK	3 biological replicates of N=3
		1/50 Crude extracts	0.9923	0.0962	ns	F19C6.4(ok2392) CK	3 biological replicates of N=3
	R03G8.6(ok3143)	CK					3 biological replicates of N=3
		1× Crude extracts	0.6512	<0.0001	****	R03G8.6(ok3143) CK	3 biological replicates of N=3
		1/5 Crude extracts	0.318	0.0169	*	R03G8.6(ok3143) CK	3 biological replicates of N=3
		1/25 Crude extracts	0.7224	0.004	**	R03G8.6(ok3143) CK	3 biological replicates of N=3
		1/50 Crude extracts	0.2386	0.0653	ns	R03G8.6(ok3143) CK	3 biological replicates of N=3
	F19C6.4 rescue	CK					3 biological replicates of N=3
		1× Crude extracts	0.2218	<0.0001	****	F19C6.4 rescue CK	3 biological replicates of N=3
		1/5 Crude extracts	0.238	0.0165	*	F19C6.4 rescue CK	3 biological replicates of N=3
		1/25 Crude extracts	0.1314	0.0151	*	F19C6.4 rescue CK	3 biological replicates of N=3
		1/50 Crude extracts	0.0238	0.3716	ns	F19C6.4 rescue CK	3 biological replicates of N=3
	R03G8.6 rescue	CK					3 biological replicates of N=3
		1× Crude extracts	0.1352	0.0026	**	R03G8.6 rescue CK	3 biological replicates of N=3
		1/5 Crude extracts	0.0449	0.0024	**	R03G8.6 rescue CK	3 biological replicates of N=3
		1/25 Crude extracts	0.0369	0.0138	*	R03G8.6 rescue CK	3 biological replicates of N=3
		1/50 Crude extracts	0.0998	0.1533	ns	R03G8.6 rescue CK	3 biological replicates of N=3
	Figure 4J. F19C6.4, R03G8.6 and GST degrade Cry5Ba
	Protein	Treatment	Test for normal distribution ( Shapiro-Wilk test) p value	One-way ANOVA(Multiple comparisons test) p value	Symbol	Ctrl. in statistics test	n value
	F19C6.4	CK					3 biological replicates of N=3
		1×	0.8029	0.004	***	F19C6.4 CK	3 biological replicates of N=3
		1/5	0.3276	0.0009	***	F19C6.4 CK	3 biological replicates of N=3
		1/25	0.4356	0.0012	**	F19C6.4 CK	3 biological replicates of N=3
		1/50	0.9153	0.0029	**	F19C6.4 CK	3 biological replicates of N=3
	R03G8.6	CK					3 biological replicates of N=3
		1×	0.2884	<0.0001	****	R03G8.6 CK	3 biological replicates of N=3
		1/5	0.1778	0.0002	***	R03G8.6 CK	3 biological replicates of N=3
		1/25	0.0767	0.0006	***	R03G8.6 CK	3 biological replicates of N=3
		1/50	0.6575	0.0073	**	R03G8.6 CK	3 biological replicates of N=3
	GST	CK					3 biological replicates of N=3
		1×	0.6585	0.2112	ns	GST CK	3 biological replicates of N=3
		1/5	0.3913	0.3524	ns	GST CK	3 biological replicates of N=3
		1/25	0.7	0.1106	ns	GST CK	3 biological replicates of N=3
		1/50	0.3692	0.7406	ns	GST CK	3 biological replicates of N=3
	Figure 4L. Mean worm fluorescence intensity
	Treatment	Strain	Time(h)	Two-way ANOVA(Multiple comparisons test) p value	Symbol	Ctrl. in statistics test	n value
	Cry5Ba	Wild type(N2)	0.5				25(N=3,pooled)
				0.0001	***	N2 BSA	25(N=3,pooled)
		F19C6.4(ok2392)		<0.0001	****	N2 Cry5Ba/BMB171	30(N=3,pooled)
				<0.0001	****	F19C6.4(ok2392) BSA	30(N=3,pooled)
		R03G8.6(ok3143)		<0.0001	****	N2 Cry5Ba/BMB171	25(N=3,pooled)
				<0.0001	****	R03G8.6(ok3143) BSA	25(N=3,pooled)
	BSA	Wild type(N2)	0.5				30(N=3,pooled)
		F19C6.4(ok2392)		0.7763	ns	N2 BSA	33(N=3,pooled)
		R03G8.6(ok3143)		0.7472	ns	N2 BSA	33(N=3,pooled)
	Cry21Aa	Wild type(N2)	0.5				33(N=3,pooled)
				<0.0001	****	N2 BSA	33(N=3,pooled)
		F19C6.4(ok2392)		0.0011	**	N2 Cry21Aa/BMB171	27(N=3,pooled)
				<0.0001	****	F19C6.4(ok2392) BSA	27(N=3,pooled)
		R03G8.6(ok3143)		<0.0001	****	N2 Cry21Aa/BMB171	30(N=3,pooled)
				<0.0001	****	R03G8.6(ok3143) BSA	30(N=3,pooled)
	Figure 4N. Mean worm fluorescence intensity
	Treatment	Strain	Time(h)	One-way ANOVA(Multiple comparisons test) p value	Symbol	Ctrl. in statistics test	n value
	Cry5Ba	Wild type(N2)	0.5				29(N=3,pooled)
		F19C6.4 rescue		>0.9999	ns	N2 Cry5Ba	31(N=3,pooled)
		R03G8.6 rescue		>0.9999	ns	N2 Cry5Ba	29(N=3,pooled)
	Figure 5A-5B. Fold change of gene expression(Relative to N2 OP50)
	Strain	Gene	Treatment	Test for normal distribution ( Shapiro-Wilk test) p value	Two-way ANOVA(Multiple comparisons test) p value	Symbol	Ctrl. in statistics test	n value
	Wild type(N2)	F19C6.4	Cry5Ba	0.7756	<0.0001	****	N2 OP50	3 biological replicates of N=3
			OP50					3 biological replicates of N=3
	mnp-1(ok2434)		Cry5Ba	0.2919	0.1023	ns	N2 OP50	3 biological replicates of N=3
			OP50	0.7985	0.149	ns	N2 OP50	3 biological replicates of N=3
	daf-16(mu86)		Cry5Ba	0.1892	0.0038	**	N2 OP50	3 biological replicates of N=3
			OP50	0.1933	>0.9999	ns	N2 OP50	3 biological replicates of N=3
	Wild type(N2)	R03G8.6	Cry5Ba	0.6799	<0.0001	****	N2 OP50	3 biological replicates of N=3
			OP50					3 biological replicates of N=3
	mnp-1(ok2434)		Cry5Ba	0.3442	0.3889	ns	N2 OP50	3 biological replicates of N=3
			OP50	0.9476	>0.9999	ns	N2 OP50	3 biological replicates of N=3
	daf-16(mu86)		Cry5Ba	0.9955	0.6745	ns	N2 OP50	3 biological replicates of N=3
			OP50	0.1882	0.1576	ns	N2 OP50	3 biological replicates of N=3
	Figure 5D. Cry5Ba degradation assay
	Strain	Treatment	Test for normal distribution ( Shapiro-Wilk test) p value	One-way ANOVA(Multiple comparisons test) p value	Symbol	Ctrl. in statistics test	n value
	Wild type(N2)	CK					3 biological replicates of N=3
		1× Crude extracts	0.5817	<0.0001	****	N2 CK	3 biological replicates of N=3
		1/5 Crude extracts	0.5475	0.0134	*	N2 CK	3 biological replicates of N=3
		1/25 Crude extracts	0.9662	0.0193	*	N2 CK	3 biological replicates of N=3
		1/50 Crude extracts	0.7995	0.0847	ns	N2 CK	3 biological replicates of N=3
	mnp-1(ok2434)	CK					3 biological replicates of N=3
		1× Crude extracts	0.8836	0.0152	*	mnp-1(ok2434) CK	3 biological replicates of N=3
		1/5 Crude extracts	0.9113	0.0571	ns	mnp-1(ok2434) CK	3 biological replicates of N=3
		1/25 Crude extracts	0.7626	0.0651	ns	mnp-1(ok2434) CK	3 biological replicates of N=3
		1/50 Crude extracts	0.618	0.8232	ns	mnp-1(ok2434) CK	3 biological replicates of N=3
	daf-16(mu86)	CK					3 biological replicates of N=3
		1× Crude extracts	0.6494	0.0368	*	R03G8.6(ok3143) CK	3 biological replicates of N=3
		1/5 Crude extracts	0.7061	0.0156	*	R03G8.6(ok3143) CK	3 biological replicates of N=3
		1/25 Crude extracts	0.053	0.9063	ns	R03G8.6(ok3143) CK	3 biological replicates of N=3
		1/50 Crude extracts	0.2362	0.4796	ns	R03G8.6(ok3143) CK	3 biological replicates of N=3
	Figure 5F. %DAF-16 distribution
	Strain	Treatment	Test for normal distribution ( Shapiro-Wilk test) p value	F test to compare variances p value	Unpaired t test(two-tailed) p value	Symbol	Ctrl. in statistics test	n value
	N2	BMB171/pHT304						3(>30worms each)
		mnp-1RNAi+BMB171/pHT304	0.5518	0.6434	0.2163	ns	BMB171/pHT304	3(>30worms each)
		BMB171/Cry5Ba	0.6314					3(>30worms each)
		mnp-1 RNAi+BMB171/Cry5Ba	0.1507	0.8797	0.0091	**	BMB171/pHT304	3(>30worms each)
	Figure 5H. %DAF-16 nuclear distribution determined by Weatern Blot
	Strain	Treatment	Test for normal distribution ( Shapiro-Wilk test) p value	Unpaired t test(two-tailed) p value	Symbol	Ctrl. in statistics test	n value
	N2	Cry5Ba/BMB171	0.7316	<0.0001	****	BMB171/pHT304	3 biological replicates of N=3
		BMB171	0.1951				3 biological replicates of N=3
	mnp-1(ok2434)	Cry5Ba/BMB171	0.0539	0.0016	**	BMB171/pHT304	3 biological replicates of N=3
		Cry5Ba/BMB171	0.0539	0.0003	***	Cry5Ba/BMB171 N2	3 biological replicates of N=3
		BMB171	0.8978	0.5031	ns	BMB171 N2	3 biological replicates of N=3
		BMB171	0.8978				3 biological replicates of N=3
	Figure 5J. Mean worm fluorescence intensity(ψm)
	Strain	Treatment	Time(h)	Unpaired t test(two-tailed) p value	Symbol	Ctrl. in statistics test	n value
	N2/F19C6.4p::gfp	Cry5Ba	4	<0.0001	****	N2/F19C6.4p::gfp BSA 4h	33(N=3,pooled)
		BSA					32(N=3,pooled)
	daf-16(mu86)/F19C6.4p::gfp	Cry5Ba		0.0029	**	N2/F19C6.4p::gfp Cry5Ba 4h	30(N=3,pooled)
				<0.0001	****	daf-16(mu86)/F19C6.4p::gfp BSA 4h	30(N=3,pooled)
		BSA		0.9963	ns	N2/F19C6.4p::gfp BSA 0h	31(N=3,pooled)
